# Supplementary material for: EHMN 2026: A Thermodynamically Refined, SBML-Standardised Human Metabolic Network for Genome-Scale Analysis and QSP Integration
Source: Metabolites. 2026 Mar 31;16(4):236. doi: 10.3390/metabo16040236 (PMC13118034; doi:10.3390/metabo16040236)
Supplement: Supplementary file 1 [file metabolites-16-00236-s001.zip]

Archive with 11 entries (11 files):
- S2_Duplicate_Resolution_Log.csv
- S4_Leaf_pathway_extraction_table.csv
- S4_Reaction_to_Reactome_mapping_table.csv
- S4_Reactome_gene_to_pathway_table.csv
- Supplementary S6. EHMN2026_v16_3_x_v4_Validation_Report.pdf
- Supplementary S7.pdf
- Supplementary S8.pdf
- Supplementary S9.pdf
- Supplementary Table S5.pdf
- Supplementary_S1.pdf
- Supplementary_S3_Disabled_Reactions_Table.csv
