# Supplementary material for: EHMN 2026: A Thermodynamically Refined, SBML-Standardised Human Metabolic Network for Genome-Scale Analysis and QSP Integration
Source: Metabolites. 2026 Mar 31;16(4):236. doi: 10.3390/metabo16040236 (PMC13118034; doi:10.3390/metabo16040236)
Supplement: Supplementary file 1 [file metabolites-16-00236-s001.zip › S2_Duplicate_Resolution_Log.csv]

reaction_id	duplicate_group_id	duplicate_type	resolution_action
R_DUP_1	group_127	reverse_duplicate	removed
R_DUP_2	group_27	reverse_duplicate	removed
R_DUP_3	group_4	reverse_duplicate	removed
R_DUP_4	group_96	reverse_duplicate	removed
R_DUP_5	group_55	reverse_duplicate	removed
R_DUP_6	group_70	reverse_duplicate	removed
R_DUP_7	group_12	reverse_duplicate	removed
R_DUP_8	group_56	reverse_duplicate	removed
R_DUP_9	group_96	reverse_duplicate	removed
R_DUP_10	group_53	reverse_duplicate	removed
R_DUP_11	group_124	reverse_duplicate	removed
R_DUP_12	group_118	reverse_duplicate	removed
R_DUP_13	group_105	reverse_duplicate	removed
R_DUP_14	group_135	reverse_duplicate	removed
R_DUP_15	group_108	reverse_duplicate	removed
R_DUP_16	group_27	reverse_duplicate	removed
R_DUP_17	group_128	reverse_duplicate	removed
R_DUP_18	group_98	reverse_duplicate	removed
R_DUP_19	group_15	reverse_duplicate	removed
R_DUP_20	group_45	reverse_duplicate	removed
R_DUP_21	group_25	reverse_duplicate	removed
R_DUP_22	group_145	reverse_duplicate	removed
R_DUP_23	group_109	reverse_duplicate	removed
R_DUP_24	group_138	reverse_duplicate	removed
R_DUP_25	group_43	reverse_duplicate	removed
R_DUP_26	group_95	reverse_duplicate	removed
R_DUP_27	group_91	reverse_duplicate	removed
R_DUP_28	group_113	reverse_duplicate	removed
R_DUP_29	group_18	reverse_duplicate	removed
R_DUP_30	group_77	reverse_duplicate	removed
R_DUP_31	group_97	reverse_duplicate	removed
R_DUP_32	group_124	reverse_duplicate	removed
R_DUP_33	group_98	reverse_duplicate	removed
R_DUP_34	group_67	reverse_duplicate	removed
R_DUP_35	group_69	reverse_duplicate	removed
R_DUP_36	group_51	reverse_duplicate	removed
R_DUP_37	group_24	reverse_duplicate	removed
R_DUP_38	group_42	reverse_duplicate	removed
R_DUP_39	group_22	reverse_duplicate	removed
R_DUP_40	group_34	reverse_duplicate	removed
R_DUP_41	group_128	reverse_duplicate	removed
R_DUP_42	group_79	reverse_duplicate	removed
R_DUP_43	group_14	reverse_duplicate	removed
R_DUP_44	group_65	reverse_duplicate	removed
R_DUP_45	group_41	reverse_duplicate	removed
R_DUP_46	group_99	reverse_duplicate	removed
R_DUP_47	group_124	reverse_duplicate	removed
R_DUP_48	group_2	reverse_duplicate	removed
R_DUP_49	group_70	reverse_duplicate	removed
R_DUP_50	group_67	reverse_duplicate	removed
R_DUP_51	group_148	reverse_duplicate	removed
R_DUP_52	group_55	reverse_duplicate	removed
R_DUP_53	group_25	reverse_duplicate	removed
R_DUP_54	group_30	reverse_duplicate	removed
R_DUP_55	group_72	reverse_duplicate	removed
R_DUP_56	group_89	reverse_duplicate	removed
R_DUP_57	group_49	reverse_duplicate	removed
R_DUP_58	group_65	reverse_duplicate	removed
R_DUP_59	group_99	reverse_duplicate	removed
R_DUP_60	group_45	reverse_duplicate	removed
R_DUP_61	group_144	reverse_duplicate	removed
R_DUP_62	group_32	reverse_duplicate	removed
R_DUP_63	group_140	reverse_duplicate	removed
R_DUP_64	group_131	reverse_duplicate	removed
R_DUP_65	group_143	reverse_duplicate	removed
R_DUP_66	group_119	reverse_duplicate	removed
R_DUP_67	group_79	reverse_duplicate	removed
R_DUP_68	group_91	reverse_duplicate	removed
R_DUP_69	group_31	reverse_duplicate	removed
R_DUP_70	group_52	reverse_duplicate	removed
R_DUP_71	group_70	reverse_duplicate	removed
R_DUP_72	group_142	reverse_duplicate	removed
R_DUP_73	group_119	reverse_duplicate	removed
R_DUP_74	group_84	reverse_duplicate	removed
R_DUP_75	group_89	reverse_duplicate	removed
R_DUP_76	group_65	reverse_duplicate	removed
R_DUP_77	group_63	reverse_duplicate	removed
R_DUP_78	group_135	reverse_duplicate	removed
R_DUP_79	group_1	reverse_duplicate	removed
R_DUP_80	group_48	reverse_duplicate	removed
R_DUP_81	group_61	reverse_duplicate	removed
R_DUP_82	group_104	reverse_duplicate	removed
R_DUP_83	group_62	reverse_duplicate	removed
R_DUP_84	group_47	reverse_duplicate	removed
R_DUP_85	group_12	reverse_duplicate	removed
R_DUP_86	group_39	reverse_duplicate	removed
R_DUP_87	group_16	reverse_duplicate	removed
R_DUP_88	group_105	reverse_duplicate	removed
R_DUP_89	group_64	reverse_duplicate	removed
R_DUP_90	group_34	reverse_duplicate	removed
R_DUP_91	group_81	reverse_duplicate	removed
R_DUP_92	group_74	reverse_duplicate	removed
R_DUP_93	group_71	reverse_duplicate	removed
R_DUP_94	group_87	reverse_duplicate	removed
R_DUP_95	group_94	reverse_duplicate	removed
R_DUP_96	group_29	reverse_duplicate	removed
R_DUP_97	group_24	reverse_duplicate	removed
R_DUP_98	group_109	reverse_duplicate	removed
R_DUP_99	group_145	reverse_duplicate	removed
R_DUP_100	group_82	reverse_duplicate	removed
R_DUP_101	group_68	reverse_duplicate	removed
R_DUP_102	group_93	reverse_duplicate	removed
R_DUP_103	group_6	reverse_duplicate	removed
R_DUP_104	group_56	reverse_duplicate	removed
R_DUP_105	group_54	reverse_duplicate	removed
R_DUP_106	group_63	reverse_duplicate	removed
R_DUP_107	group_111	reverse_duplicate	removed
R_DUP_108	group_74	reverse_duplicate	removed
R_DUP_109	group_128	reverse_duplicate	removed
R_DUP_110	group_71	reverse_duplicate	removed
R_DUP_111	group_6	reverse_duplicate	removed
R_DUP_112	group_101	reverse_duplicate	removed
R_DUP_113	group_119	reverse_duplicate	removed
R_DUP_114	group_86	reverse_duplicate	removed
R_DUP_115	group_140	reverse_duplicate	removed
R_DUP_116	group_63	reverse_duplicate	removed
R_DUP_117	group_119	reverse_duplicate	removed
R_DUP_118	group_1	reverse_duplicate	removed
R_DUP_119	group_6	reverse_duplicate	removed
R_DUP_120	group_119	reverse_duplicate	removed
R_DUP_121	group_131	reverse_duplicate	removed
R_DUP_122	group_78	reverse_duplicate	removed
R_DUP_123	group_113	reverse_duplicate	removed
R_DUP_124	group_49	reverse_duplicate	removed
R_DUP_125	group_109	reverse_duplicate	removed
R_DUP_126	group_75	reverse_duplicate	removed
R_DUP_127	group_46	reverse_duplicate	removed
R_DUP_128	group_14	reverse_duplicate	removed
R_DUP_129	group_27	reverse_duplicate	removed
R_DUP_130	group_135	reverse_duplicate	removed
R_DUP_131	group_67	reverse_duplicate	removed
R_DUP_132	group_148	reverse_duplicate	removed
R_DUP_133	group_53	reverse_duplicate	removed
R_DUP_134	group_9	reverse_duplicate	removed
R_DUP_135	group_39	reverse_duplicate	removed
R_DUP_136	group_54	reverse_duplicate	removed
R_DUP_137	group_105	reverse_duplicate	removed
R_DUP_138	group_109	reverse_duplicate	removed
R_DUP_139	group_110	reverse_duplicate	removed
R_DUP_140	group_47	reverse_duplicate	removed
R_DUP_141	group_57	reverse_duplicate	removed
R_DUP_142	group_85	reverse_duplicate	removed
R_DUP_143	group_91	reverse_duplicate	removed
R_DUP_144	group_63	reverse_duplicate	removed
R_DUP_145	group_29	reverse_duplicate	removed
R_DUP_146	group_116	reverse_duplicate	removed
R_DUP_147	group_78	reverse_duplicate	removed
R_DUP_148	group_143	reverse_duplicate	removed
R_DUP_149	group_141	reverse_duplicate	removed
R_DUP_150	group_133	reverse_duplicate	removed
R_DUP_151	group_144	reverse_duplicate	removed
R_DUP_152	group_93	reverse_duplicate	removed
R_DUP_153	group_45	reverse_duplicate	removed
R_DUP_154	group_24	reverse_duplicate	removed
R_DUP_155	group_16	reverse_duplicate	removed
R_DUP_156	group_142	reverse_duplicate	removed
R_DUP_157	group_41	reverse_duplicate	removed
R_DUP_158	group_4	reverse_duplicate	removed
R_DUP_159	group_6	reverse_duplicate	removed
R_DUP_160	group_45	reverse_duplicate	removed
R_DUP_161	group_146	reverse_duplicate	removed
R_DUP_162	group_42	reverse_duplicate	removed
R_DUP_163	group_16	reverse_duplicate	removed
R_DUP_164	group_101	reverse_duplicate	removed
R_DUP_165	group_9	reverse_duplicate	removed
R_DUP_166	group_73	reverse_duplicate	removed
R_DUP_167	group_13	reverse_duplicate	removed
R_DUP_168	group_14	reverse_duplicate	removed
R_DUP_169	group_54	reverse_duplicate	removed
R_DUP_170	group_2	reverse_duplicate	removed
R_DUP_171	group_127	reverse_duplicate	removed
R_DUP_172	group_91	reverse_duplicate	removed
R_DUP_173	group_140	reverse_duplicate	removed
R_DUP_174	group_74	reverse_duplicate	removed
R_DUP_175	group_83	reverse_duplicate	removed
R_DUP_176	group_90	reverse_duplicate	removed
R_DUP_177	group_70	reverse_duplicate	removed
R_DUP_178	group_85	reverse_duplicate	removed
R_DUP_179	group_86	reverse_duplicate	removed
R_DUP_180	group_133	reverse_duplicate	removed
R_DUP_181	group_46	reverse_duplicate	removed
R_DUP_182	group_137	reverse_duplicate	removed
R_DUP_183	group_26	reverse_duplicate	removed
R_DUP_184	group_29	reverse_duplicate	removed
R_DUP_185	group_38	reverse_duplicate	removed
R_DUP_186	group_141	reverse_duplicate	removed
R_DUP_187	group_37	reverse_duplicate	removed
R_DUP_188	group_118	reverse_duplicate	removed
R_DUP_189	group_87	reverse_duplicate	removed
R_DUP_190	group_96	reverse_duplicate	removed
R_DUP_191	group_12	reverse_duplicate	removed
R_DUP_192	group_99	reverse_duplicate	removed
R_DUP_193	group_11	reverse_duplicate	removed
R_DUP_194	group_82	reverse_duplicate	removed
R_DUP_195	group_118	reverse_duplicate	removed
R_DUP_196	group_137	reverse_duplicate	removed
R_DUP_197	group_148	reverse_duplicate	removed
R_DUP_198	group_35	reverse_duplicate	removed
R_DUP_199	group_115	reverse_duplicate	removed
R_DUP_200	group_90	reverse_duplicate	removed
R_DUP_201	group_110	reverse_duplicate	removed
R_DUP_202	group_122	reverse_duplicate	removed
R_DUP_203	group_71	reverse_duplicate	removed
R_DUP_204	group_21	reverse_duplicate	removed
R_DUP_205	group_118	reverse_duplicate	removed
R_DUP_206	group_92	reverse_duplicate	removed
R_DUP_207	group_20	reverse_duplicate	removed
R_DUP_208	group_61	reverse_duplicate	removed
R_DUP_209	group_22	reverse_duplicate	removed
R_DUP_210	group_115	reverse_duplicate	removed
R_DUP_211	group_50	reverse_duplicate	removed
R_DUP_212	group_11	reverse_duplicate	removed
R_DUP_213	group_43	reverse_duplicate	removed
R_DUP_214	group_91	reverse_duplicate	removed
R_DUP_215	group_89	reverse_duplicate	removed
R_DUP_216	group_128	reverse_duplicate	removed
R_DUP_217	group_54	reverse_duplicate	removed
R_DUP_218	group_94	reverse_duplicate	removed
R_DUP_219	group_141	reverse_duplicate	removed
R_DUP_220	group_48	reverse_duplicate	removed
R_DUP_221	group_5	reverse_duplicate	removed
R_DUP_222	group_98	reverse_duplicate	removed
R_DUP_223	group_90	reverse_duplicate	removed
R_DUP_224	group_51	reverse_duplicate	removed
R_DUP_225	group_84	reverse_duplicate	removed
R_DUP_226	group_100	reverse_duplicate	removed
R_DUP_227	group_122	reverse_duplicate	removed
R_DUP_228	group_20	reverse_duplicate	removed
R_DUP_229	group_71	reverse_duplicate	removed
R_DUP_230	group_42	reverse_duplicate	removed
R_DUP_231	group_50	reverse_duplicate	removed
R_DUP_232	group_5	reverse_duplicate	removed
R_DUP_233	group_63	reverse_duplicate	removed
R_DUP_234	group_13	reverse_duplicate	removed
R_DUP_235	group_139	reverse_duplicate	removed
R_DUP_236	group_83	reverse_duplicate	removed
R_DUP_237	group_63	reverse_duplicate	removed
R_DUP_238	group_35	reverse_duplicate	removed
R_DUP_239	group_140	reverse_duplicate	removed
R_DUP_240	group_77	reverse_duplicate	removed
R_DUP_241	group_147	reverse_duplicate	removed
R_DUP_242	group_99	reverse_duplicate	removed
R_DUP_243	group_149	reverse_duplicate	removed
R_DUP_244	group_132	reverse_duplicate	removed
R_DUP_245	group_111	reverse_duplicate	removed
R_DUP_246	group_53	reverse_duplicate	removed
R_DUP_247	group_116	reverse_duplicate	removed
R_DUP_248	group_48	reverse_duplicate	removed
R_DUP_249	group_129	reverse_duplicate	removed
R_DUP_250	group_47	reverse_duplicate	removed
R_DUP_251	group_12	reverse_duplicate	removed
R_DUP_252	group_18	reverse_duplicate	removed
R_DUP_253	group_68	reverse_duplicate	removed
R_DUP_254	group_99	reverse_duplicate	removed
R_DUP_255	group_44	reverse_duplicate	removed
R_DUP_256	group_123	reverse_duplicate	removed
R_DUP_257	group_39	reverse_duplicate	removed
R_DUP_258	group_71	reverse_duplicate	removed
R_DUP_259	group_51	reverse_duplicate	removed
R_DUP_260	group_84	reverse_duplicate	removed
R_DUP_261	group_29	reverse_duplicate	removed
R_DUP_262	group_143	reverse_duplicate	removed
R_DUP_263	group_138	reverse_duplicate	removed
R_DUP_264	group_105	reverse_duplicate	removed
R_DUP_265	group_80	reverse_duplicate	removed
R_DUP_266	group_112	reverse_duplicate	removed
R_DUP_267	group_70	reverse_duplicate	removed
R_DUP_268	group_133	reverse_duplicate	removed
R_DUP_269	group_10	reverse_duplicate	removed
R_DUP_270	group_33	reverse_duplicate	removed
R_DUP_271	group_69	reverse_duplicate	removed
R_DUP_272	group_97	reverse_duplicate	removed
R_DUP_273	group_106	reverse_duplicate	removed
R_DUP_274	group_107	reverse_duplicate	removed
R_DUP_275	group_141	reverse_duplicate	removed
R_DUP_276	group_126	reverse_duplicate	removed
R_DUP_277	group_137	reverse_duplicate	removed
R_DUP_278	group_52	reverse_duplicate	removed
R_DUP_279	group_104	reverse_duplicate	removed
R_DUP_280	group_103	reverse_duplicate	removed
R_DUP_281	group_91	reverse_duplicate	removed
R_DUP_282	group_91	reverse_duplicate	removed
R_DUP_283	group_79	reverse_duplicate	removed
R_DUP_284	group_61	reverse_duplicate	removed
R_DUP_285	group_21	reverse_duplicate	removed
R_DUP_286	group_16	reverse_duplicate	removed
R_DUP_287	group_1	reverse_duplicate	removed
R_DUP_288	group_53	reverse_duplicate	removed
R_DUP_289	group_56	reverse_duplicate	removed
R_DUP_290	group_144	reverse_duplicate	removed
R_DUP_291	group_37	reverse_duplicate	removed
R_DUP_292	group_33	reverse_duplicate	removed
R_DUP_293	group_7	reverse_duplicate	removed
R_DUP_294	group_17	reverse_duplicate	removed
R_DUP_295	group_98	reverse_duplicate	removed
R_DUP_296	group_55	reverse_duplicate	removed
R_DUP_297	group_93	reverse_duplicate	removed
R_DUP_298	group_16	reverse_duplicate	removed
R_DUP_299	group_114	reverse_duplicate	removed
R_DUP_300	group_40	reverse_duplicate	removed
R_DUP_301	group_9	reverse_duplicate	removed
R_DUP_302	group_137	reverse_duplicate	removed
R_DUP_303	group_54	reverse_duplicate	removed
R_DUP_304	group_48	reverse_duplicate	removed
R_DUP_305	group_8	reverse_duplicate	removed
R_DUP_306	group_88	reverse_duplicate	removed
R_DUP_307	group_42	reverse_duplicate	removed
R_DUP_308	group_36	reverse_duplicate	removed
R_DUP_309	group_101	reverse_duplicate	removed
R_DUP_310	group_100	reverse_duplicate	removed
R_DUP_311	group_22	reverse_duplicate	removed
R_DUP_312	group_20	reverse_duplicate	removed
R_DUP_313	group_37	reverse_duplicate	removed
R_DUP_314	group_118	reverse_duplicate	removed
R_DUP_315	group_40	reverse_duplicate	removed
R_DUP_316	group_64	reverse_duplicate	removed
R_DUP_317	group_20	reverse_duplicate	removed
R_DUP_318	group_28	reverse_duplicate	removed
R_DUP_319	group_100	reverse_duplicate	removed
R_DUP_320	group_113	reverse_duplicate	removed
R_DUP_321	group_130	reverse_duplicate	removed
R_DUP_322	group_83	reverse_duplicate	removed
R_DUP_323	group_42	reverse_duplicate	removed
R_DUP_324	group_66	reverse_duplicate	removed
R_DUP_325	group_24	reverse_duplicate	removed
R_DUP_326	group_36	reverse_duplicate	removed
R_DUP_327	group_72	reverse_duplicate	removed
R_DUP_328	group_117	reverse_duplicate	removed
R_DUP_329	group_39	reverse_duplicate	removed
R_DUP_330	group_55	reverse_duplicate	removed
R_DUP_331	group_6	reverse_duplicate	removed
R_DUP_332	group_7	reverse_duplicate	removed
R_DUP_333	group_82	reverse_duplicate	removed
R_DUP_334	group_144	reverse_duplicate	removed
R_DUP_335	group_86	reverse_duplicate	removed
R_DUP_336	group_5	reverse_duplicate	removed
R_DUP_337	group_86	reverse_duplicate	removed
R_DUP_338	group_18	reverse_duplicate	removed
R_DUP_339	group_104	reverse_duplicate	removed
R_DUP_340	group_70	reverse_duplicate	removed
R_DUP_341	group_55	reverse_duplicate	removed
R_DUP_342	group_31	reverse_duplicate	removed
R_DUP_343	group_27	reverse_duplicate	removed
R_DUP_344	group_50	reverse_duplicate	removed
R_DUP_345	group_68	reverse_duplicate	removed
R_DUP_346	group_85	reverse_duplicate	removed
R_DUP_347	group_103	reverse_duplicate	removed
R_DUP_348	group_143	reverse_duplicate	removed
R_DUP_349	group_5	reverse_duplicate	removed
R_DUP_350	group_140	reverse_duplicate	removed
R_DUP_351	group_84	reverse_duplicate	removed
R_DUP_352	group_12	reverse_duplicate	removed
R_DUP_353	group_130	reverse_duplicate	removed
R_DUP_354	group_128	reverse_duplicate	removed
R_DUP_355	group_43	reverse_duplicate	removed
R_DUP_356	group_26	reverse_duplicate	removed
R_DUP_357	group_45	reverse_duplicate	removed
R_DUP_358	group_121	reverse_duplicate	removed
R_DUP_359	group_137	reverse_duplicate	removed
R_DUP_360	group_45	reverse_duplicate	removed
R_DUP_361	group_71	reverse_duplicate	removed
R_DUP_362	group_107	reverse_duplicate	removed
R_DUP_363	group_27	reverse_duplicate	removed
R_DUP_364	group_108	reverse_duplicate	removed
R_DUP_365	group_34	reverse_duplicate	removed
R_DUP_366	group_127	reverse_duplicate	removed
R_DUP_367	group_20	reverse_duplicate	removed
R_DUP_368	group_146	reverse_duplicate	removed
R_DUP_369	group_108	reverse_duplicate	removed
R_DUP_370	group_42	reverse_duplicate	removed
R_DUP_371	group_121	reverse_duplicate	removed
R_DUP_372	group_94	reverse_duplicate	removed
R_DUP_373	group_71	reverse_duplicate	removed
R_DUP_374	group_111	reverse_duplicate	removed
R_DUP_375	group_103	reverse_duplicate	removed
R_DUP_376	group_12	reverse_duplicate	removed
R_DUP_377	group_35	reverse_duplicate	removed
R_DUP_378	group_99	reverse_duplicate	removed
R_DUP_379	group_61	reverse_duplicate	removed
R_DUP_380	group_48	reverse_duplicate	removed
R_DUP_381	group_82	reverse_duplicate	removed
R_DUP_382	group_25	reverse_duplicate	removed
R_DUP_383	group_147	reverse_duplicate	removed
R_DUP_384	group_82	reverse_duplicate	removed
R_DUP_385	group_2	reverse_duplicate	removed
R_DUP_386	group_69	reverse_duplicate	removed
R_DUP_387	group_111	reverse_duplicate	removed
R_DUP_388	group_86	reverse_duplicate	removed
R_DUP_389	group_76	reverse_duplicate	removed
R_DUP_390	group_96	reverse_duplicate	removed
R_DUP_391	group_4	reverse_duplicate	removed
R_DUP_392	group_75	reverse_duplicate	removed
R_DUP_393	group_60	reverse_duplicate	removed
R_DUP_394	group_135	reverse_duplicate	removed
R_DUP_395	group_87	reverse_duplicate	removed
R_DUP_396	group_27	reverse_duplicate	removed
R_DUP_397	group_128	reverse_duplicate	removed
R_DUP_398	group_44	reverse_duplicate	removed
R_DUP_399	group_149	reverse_duplicate	removed
R_DUP_400	group_54	reverse_duplicate	removed
R_DUP_401	group_127	reverse_duplicate	removed
R_DUP_402	group_116	reverse_duplicate	removed
R_DUP_403	group_108	reverse_duplicate	removed
R_DUP_404	group_98	reverse_duplicate	removed
R_DUP_405	group_4	reverse_duplicate	removed
R_DUP_406	group_31	reverse_duplicate	removed
R_DUP_407	group_131	reverse_duplicate	removed
R_DUP_408	group_111	reverse_duplicate	removed
R_DUP_409	group_69	reverse_duplicate	removed
R_DUP_410	group_115	reverse_duplicate	removed
R_DUP_411	group_98	reverse_duplicate	removed
R_DUP_412	group_115	reverse_duplicate	removed
R_DUP_413	group_80	reverse_duplicate	removed
R_DUP_414	group_12	reverse_duplicate	removed
R_DUP_415	group_61	reverse_duplicate	removed
R_DUP_416	group_32	reverse_duplicate	removed
R_DUP_417	group_129	reverse_duplicate	removed
R_DUP_418	group_134	reverse_duplicate	removed
R_DUP_419	group_31	reverse_duplicate	removed
R_DUP_420	group_132	reverse_duplicate	removed
R_DUP_421	group_50	reverse_duplicate	removed
R_DUP_422	group_31	reverse_duplicate	removed
R_DUP_423	group_41	reverse_duplicate	removed
R_DUP_424	group_83	reverse_duplicate	removed
R_DUP_425	group_36	reverse_duplicate	removed
R_DUP_426	group_40	reverse_duplicate	removed
R_DUP_427	group_105	reverse_duplicate	removed
R_DUP_428	group_63	reverse_duplicate	removed
R_DUP_429	group_104	reverse_duplicate	removed
R_DUP_430	group_4	reverse_duplicate	removed
