# Supplementary material for: EHMN 2026: A Thermodynamically Refined, SBML-Standardised Human Metabolic Network for Genome-Scale Analysis and QSP Integration
Source: Metabolites. 2026 Mar 31;16(4):236. doi: 10.3390/metabo16040236 (PMC13118034; doi:10.3390/metabo16040236)
Supplement: Supplementary file 1 [file metabolites-16-00236-s001.zip › S4_Leaf_pathway_extraction_table.csv]

reactome_leaf_pathway_id	hierarchy_level	parent_removed
R-HSA-866665	leaf	yes
R-HSA-261041	leaf	yes
R-HSA-123775	leaf	yes
R-HSA-675921	leaf	yes
R-HSA-428929	leaf	yes
R-HSA-520541	leaf	yes
R-HSA-171845	leaf	yes
R-HSA-433450	leaf	yes
R-HSA-679105	leaf	yes
R-HSA-419425	leaf	yes
R-HSA-847954	leaf	yes
R-HSA-811465	leaf	yes
R-HSA-733983	leaf	yes
R-HSA-914628	leaf	yes
R-HSA-749086	leaf	yes
R-HSA-259617	leaf	yes
R-HSA-872608	leaf	yes
R-HSA-687505	leaf	yes
R-HSA-188619	leaf	yes
R-HSA-368472	leaf	yes
R-HSA-249105	leaf	yes
R-HSA-970265	leaf	yes
R-HSA-755163	leaf	yes
R-HSA-927864	leaf	yes
R-HSA-354248	leaf	yes
R-HSA-672283	leaf	yes
R-HSA-643756	leaf	yes
R-HSA-777458	leaf	yes
R-HSA-206214	leaf	yes
R-HSA-563637	leaf	yes
R-HSA-680088	leaf	yes
R-HSA-843304	leaf	yes
R-HSA-690477	leaf	yes
R-HSA-503542	leaf	yes
R-HSA-514120	leaf	yes
R-HSA-404930	leaf	yes
R-HSA-241515	leaf	yes
R-HSA-350109	leaf	yes
R-HSA-231514	leaf	yes
R-HSA-303699	leaf	yes
R-HSA-868416	leaf	yes
R-HSA-573234	leaf	yes
R-HSA-182440	leaf	yes
R-HSA-487820	leaf	yes
R-HSA-343706	leaf	yes
R-HSA-696861	leaf	yes
R-HSA-847268	leaf	yes
R-HSA-111556	leaf	yes
R-HSA-519236	leaf	yes
R-HSA-502931	leaf	yes
R-HSA-991630	leaf	yes
R-HSA-428662	leaf	yes
R-HSA-248696	leaf	yes
R-HSA-275857	leaf	yes
R-HSA-529796	leaf	yes
R-HSA-635378	leaf	yes
R-HSA-393909	leaf	yes
R-HSA-491781	leaf	yes
R-HSA-696951	leaf	yes
R-HSA-369992	leaf	yes
R-HSA-968260	leaf	yes
R-HSA-288474	leaf	yes
R-HSA-941719	leaf	yes
R-HSA-887160	leaf	yes
R-HSA-961286	leaf	yes
R-HSA-817715	leaf	yes
R-HSA-575846	leaf	yes
R-HSA-646038	leaf	yes
R-HSA-286025	leaf	yes
R-HSA-410590	leaf	yes
R-HSA-516830	leaf	yes
R-HSA-952136	leaf	yes
R-HSA-815299	leaf	yes
R-HSA-607039	leaf	yes
R-HSA-635551	leaf	yes
R-HSA-489486	leaf	yes
R-HSA-477503	leaf	yes
R-HSA-910403	leaf	yes
R-HSA-103729	leaf	yes
R-HSA-387407	leaf	yes
R-HSA-467529	leaf	yes
R-HSA-726394	leaf	yes
R-HSA-470706	leaf	yes
R-HSA-382437	leaf	yes
R-HSA-170518	leaf	yes
R-HSA-335397	leaf	yes
R-HSA-195151	leaf	yes
R-HSA-730756	leaf	yes
R-HSA-485040	leaf	yes
R-HSA-305102	leaf	yes
R-HSA-586053	leaf	yes
R-HSA-543798	leaf	yes
R-HSA-525484	leaf	yes
R-HSA-622025	leaf	yes
R-HSA-663981	leaf	yes
R-HSA-270015	leaf	yes
R-HSA-239525	leaf	yes
R-HSA-758115	leaf	yes
R-HSA-975376	leaf	yes
R-HSA-593634	leaf	yes
R-HSA-505719	leaf	yes
R-HSA-659352	leaf	yes
R-HSA-131183	leaf	yes
R-HSA-434929	leaf	yes
R-HSA-422874	leaf	yes
R-HSA-478173	leaf	yes
R-HSA-769572	leaf	yes
R-HSA-545346	leaf	yes
R-HSA-870201	leaf	yes
R-HSA-522973	leaf	yes
R-HSA-130588	leaf	yes
R-HSA-708074	leaf	yes
R-HSA-818260	leaf	yes
R-HSA-619459	leaf	yes
R-HSA-943780	leaf	yes
R-HSA-474643	leaf	yes
R-HSA-817403	leaf	yes
R-HSA-101622	leaf	yes
R-HSA-135081	leaf	yes
R-HSA-814627	leaf	yes
R-HSA-886016	leaf	yes
R-HSA-567445	leaf	yes
R-HSA-777446	leaf	yes
R-HSA-393889	leaf	yes
R-HSA-754321	leaf	yes
R-HSA-549959	leaf	yes
R-HSA-373218	leaf	yes
R-HSA-184101	leaf	yes
R-HSA-257195	leaf	yes
R-HSA-914232	leaf	yes
R-HSA-499435	leaf	yes
R-HSA-990761	leaf	yes
R-HSA-417587	leaf	yes
R-HSA-152861	leaf	yes
R-HSA-330589	leaf	yes
R-HSA-422407	leaf	yes
R-HSA-730909	leaf	yes
R-HSA-757057	leaf	yes
R-HSA-763266	leaf	yes
R-HSA-382814	leaf	yes
R-HSA-442009	leaf	yes
R-HSA-610344	leaf	yes
R-HSA-645671	leaf	yes
R-HSA-474913	leaf	yes
R-HSA-271184	leaf	yes
R-HSA-796790	leaf	yes
R-HSA-568680	leaf	yes
R-HSA-962617	leaf	yes
R-HSA-951493	leaf	yes
R-HSA-899554	leaf	yes
R-HSA-964682	leaf	yes
R-HSA-658841	leaf	yes
R-HSA-368414	leaf	yes
R-HSA-244246	leaf	yes
R-HSA-194697	leaf	yes
R-HSA-952354	leaf	yes
R-HSA-343297	leaf	yes
R-HSA-121269	leaf	yes
R-HSA-133783	leaf	yes
R-HSA-367938	leaf	yes
R-HSA-981441	leaf	yes
R-HSA-353451	leaf	yes
R-HSA-191899	leaf	yes
R-HSA-704642	leaf	yes
R-HSA-153751	leaf	yes
R-HSA-538626	leaf	yes
R-HSA-177523	leaf	yes
R-HSA-183599	leaf	yes
R-HSA-424103	leaf	yes
R-HSA-111572	leaf	yes
R-HSA-865532	leaf	yes
R-HSA-643883	leaf	yes
R-HSA-940038	leaf	yes
R-HSA-542334	leaf	yes
R-HSA-600513	leaf	yes
R-HSA-641243	leaf	yes
R-HSA-519423	leaf	yes
R-HSA-607620	leaf	yes
R-HSA-615202	leaf	yes
R-HSA-901412	leaf	yes
R-HSA-373035	leaf	yes
R-HSA-926556	leaf	yes
R-HSA-255215	leaf	yes
R-HSA-269431	leaf	yes
R-HSA-329526	leaf	yes
R-HSA-947907	leaf	yes
R-HSA-320291	leaf	yes
R-HSA-808953	leaf	yes
R-HSA-624778	leaf	yes
R-HSA-675122	leaf	yes
R-HSA-169796	leaf	yes
R-HSA-693645	leaf	yes
R-HSA-162551	leaf	yes
R-HSA-591453	leaf	yes
R-HSA-808343	leaf	yes
R-HSA-925536	leaf	yes
R-HSA-990729	leaf	yes
R-HSA-309936	leaf	yes
R-HSA-790874	leaf	yes
R-HSA-639383	leaf	yes
R-HSA-760278	leaf	yes
R-HSA-832817	leaf	yes
R-HSA-526815	leaf	yes
R-HSA-221285	leaf	yes
R-HSA-809855	leaf	yes
R-HSA-653956	leaf	yes
R-HSA-220182	leaf	yes
R-HSA-462549	leaf	yes
R-HSA-230656	leaf	yes
R-HSA-789431	leaf	yes
R-HSA-401294	leaf	yes
R-HSA-160942	leaf	yes
R-HSA-355947	leaf	yes
R-HSA-646132	leaf	yes
R-HSA-632053	leaf	yes
R-HSA-871369	leaf	yes
R-HSA-424885	leaf	yes
R-HSA-665512	leaf	yes
R-HSA-950390	leaf	yes
R-HSA-389203	leaf	yes
R-HSA-127271	leaf	yes
R-HSA-690215	leaf	yes
R-HSA-640537	leaf	yes
R-HSA-404337	leaf	yes
R-HSA-606505	leaf	yes
R-HSA-701732	leaf	yes
R-HSA-836482	leaf	yes
R-HSA-215509	leaf	yes
R-HSA-524220	leaf	yes
R-HSA-351992	leaf	yes
R-HSA-400519	leaf	yes
R-HSA-129446	leaf	yes
R-HSA-479890	leaf	yes
R-HSA-175518	leaf	yes
R-HSA-933623	leaf	yes
R-HSA-599292	leaf	yes
R-HSA-479194	leaf	yes
R-HSA-308528	leaf	yes
R-HSA-945200	leaf	yes
R-HSA-564473	leaf	yes
R-HSA-987257	leaf	yes
R-HSA-693611	leaf	yes
R-HSA-994053	leaf	yes
R-HSA-893066	leaf	yes
R-HSA-768116	leaf	yes
R-HSA-419554	leaf	yes
R-HSA-799742	leaf	yes
R-HSA-386810	leaf	yes
R-HSA-873494	leaf	yes
R-HSA-382299	leaf	yes
R-HSA-169753	leaf	yes
R-HSA-206064	leaf	yes
R-HSA-508773	leaf	yes
R-HSA-696864	leaf	yes
R-HSA-360448	leaf	yes
R-HSA-837688	leaf	yes
R-HSA-330010	leaf	yes
R-HSA-525703	leaf	yes
R-HSA-402347	leaf	yes
R-HSA-602467	leaf	yes
R-HSA-270138	leaf	yes
R-HSA-962631	leaf	yes
R-HSA-933097	leaf	yes
R-HSA-729022	leaf	yes
R-HSA-577658	leaf	yes
R-HSA-770530	leaf	yes
R-HSA-521804	leaf	yes
R-HSA-900547	leaf	yes
R-HSA-159661	leaf	yes
R-HSA-294211	leaf	yes
R-HSA-510935	leaf	yes
R-HSA-685148	leaf	yes
R-HSA-736261	leaf	yes
R-HSA-745654	leaf	yes
R-HSA-946296	leaf	yes
R-HSA-858004	leaf	yes
R-HSA-924075	leaf	yes
R-HSA-409406	leaf	yes
R-HSA-725935	leaf	yes
R-HSA-719914	leaf	yes
R-HSA-644301	leaf	yes
R-HSA-643959	leaf	yes
R-HSA-572587	leaf	yes
R-HSA-468424	leaf	yes
R-HSA-223202	leaf	yes
R-HSA-191517	leaf	yes
R-HSA-102348	leaf	yes
R-HSA-417743	leaf	yes
R-HSA-435028	leaf	yes
R-HSA-967135	leaf	yes
R-HSA-318135	leaf	yes
R-HSA-294870	leaf	yes
R-HSA-139844	leaf	yes
R-HSA-202274	leaf	yes
R-HSA-691786	leaf	yes
R-HSA-430911	leaf	yes
R-HSA-657430	leaf	yes
R-HSA-190882	leaf	yes
R-HSA-786626	leaf	yes
R-HSA-340478	leaf	yes
R-HSA-153139	leaf	yes
R-HSA-923009	leaf	yes
R-HSA-423614	leaf	yes
R-HSA-386903	leaf	yes
R-HSA-143139	leaf	yes
R-HSA-627299	leaf	yes
R-HSA-351321	leaf	yes
R-HSA-314870	leaf	yes
R-HSA-708517	leaf	yes
R-HSA-701181	leaf	yes
R-HSA-231551	leaf	yes
R-HSA-214890	leaf	yes
R-HSA-318000	leaf	yes
R-HSA-810827	leaf	yes
R-HSA-339888	leaf	yes
R-HSA-480651	leaf	yes
R-HSA-215558	leaf	yes
R-HSA-265294	leaf	yes
R-HSA-699826	leaf	yes
R-HSA-782423	leaf	yes
R-HSA-879227	leaf	yes
R-HSA-598853	leaf	yes
R-HSA-349384	leaf	yes
R-HSA-494330	leaf	yes
R-HSA-240476	leaf	yes
R-HSA-316563	leaf	yes
R-HSA-533027	leaf	yes
R-HSA-803228	leaf	yes
R-HSA-332981	leaf	yes
R-HSA-428756	leaf	yes
R-HSA-133878	leaf	yes
R-HSA-138781	leaf	yes
R-HSA-591669	leaf	yes
R-HSA-968831	leaf	yes
R-HSA-617805	leaf	yes
R-HSA-127418	leaf	yes
R-HSA-616442	leaf	yes
R-HSA-208422	leaf	yes
R-HSA-722925	leaf	yes
R-HSA-519230	leaf	yes
R-HSA-427101	leaf	yes
R-HSA-287069	leaf	yes
R-HSA-258409	leaf	yes
R-HSA-401621	leaf	yes
R-HSA-505023	leaf	yes
R-HSA-610808	leaf	yes
R-HSA-720097	leaf	yes
R-HSA-962056	leaf	yes
R-HSA-129215	leaf	yes
R-HSA-942680	leaf	yes
R-HSA-605161	leaf	yes
R-HSA-166506	leaf	yes
R-HSA-880194	leaf	yes
R-HSA-867981	leaf	yes
R-HSA-359357	leaf	yes
R-HSA-251041	leaf	yes
R-HSA-370652	leaf	yes
R-HSA-830288	leaf	yes
R-HSA-926742	leaf	yes
R-HSA-366712	leaf	yes
R-HSA-527703	leaf	yes
R-HSA-746050	leaf	yes
R-HSA-262225	leaf	yes
R-HSA-746913	leaf	yes
R-HSA-302631	leaf	yes
R-HSA-865495	leaf	yes
R-HSA-220063	leaf	yes
R-HSA-981662	leaf	yes
R-HSA-748702	leaf	yes
R-HSA-347932	leaf	yes
R-HSA-826008	leaf	yes
R-HSA-665476	leaf	yes
R-HSA-528401	leaf	yes
R-HSA-765333	leaf	yes
R-HSA-720436	leaf	yes
R-HSA-171666	leaf	yes
R-HSA-306654	leaf	yes
R-HSA-696664	leaf	yes
R-HSA-464960	leaf	yes
R-HSA-389363	leaf	yes
R-HSA-590691	leaf	yes
R-HSA-245321	leaf	yes
R-HSA-984215	leaf	yes
R-HSA-594523	leaf	yes
R-HSA-106295	leaf	yes
R-HSA-515694	leaf	yes
R-HSA-769545	leaf	yes
R-HSA-619371	leaf	yes
R-HSA-558586	leaf	yes
R-HSA-677725	leaf	yes
R-HSA-122836	leaf	yes
R-HSA-548801	leaf	yes
R-HSA-462118	leaf	yes
R-HSA-914634	leaf	yes
R-HSA-625077	leaf	yes
R-HSA-260122	leaf	yes
R-HSA-868053	leaf	yes
R-HSA-359912	leaf	yes
R-HSA-996319	leaf	yes
R-HSA-420599	leaf	yes
R-HSA-863437	leaf	yes
R-HSA-796943	leaf	yes
R-HSA-750213	leaf	yes
R-HSA-686887	leaf	yes
R-HSA-120202	leaf	yes
R-HSA-285780	leaf	yes
R-HSA-885950	leaf	yes
R-HSA-769996	leaf	yes
R-HSA-515960	leaf	yes
R-HSA-794382	leaf	yes
R-HSA-691112	leaf	yes
R-HSA-793216	leaf	yes
R-HSA-579975	leaf	yes
R-HSA-170535	leaf	yes
R-HSA-467172	leaf	yes
R-HSA-290925	leaf	yes
R-HSA-876410	leaf	yes
R-HSA-905845	leaf	yes
R-HSA-282620	leaf	yes
R-HSA-891487	leaf	yes
R-HSA-396563	leaf	yes
R-HSA-285015	leaf	yes
R-HSA-344957	leaf	yes
R-HSA-596237	leaf	yes
R-HSA-315555	leaf	yes
R-HSA-336414	leaf	yes
R-HSA-729425	leaf	yes
R-HSA-474655	leaf	yes
R-HSA-727614	leaf	yes
R-HSA-118850	leaf	yes
R-HSA-187810	leaf	yes
R-HSA-353583	leaf	yes
R-HSA-425784	leaf	yes
R-HSA-343612	leaf	yes
R-HSA-456023	leaf	yes
R-HSA-927216	leaf	yes
R-HSA-514018	leaf	yes
R-HSA-629172	leaf	yes
R-HSA-810449	leaf	yes
R-HSA-259764	leaf	yes
R-HSA-229829	leaf	yes
R-HSA-484807	leaf	yes
R-HSA-659443	leaf	yes
R-HSA-543642	leaf	yes
R-HSA-207668	leaf	yes
R-HSA-673623	leaf	yes
R-HSA-931796	leaf	yes
R-HSA-579202	leaf	yes
R-HSA-908607	leaf	yes
R-HSA-478893	leaf	yes
R-HSA-460247	leaf	yes
R-HSA-379713	leaf	yes
R-HSA-568154	leaf	yes
R-HSA-617498	leaf	yes
R-HSA-195045	leaf	yes
R-HSA-978247	leaf	yes
R-HSA-237804	leaf	yes
R-HSA-597687	leaf	yes
R-HSA-379424	leaf	yes
R-HSA-898310	leaf	yes
R-HSA-679646	leaf	yes
R-HSA-113745	leaf	yes
R-HSA-124577	leaf	yes
R-HSA-282787	leaf	yes
R-HSA-838444	leaf	yes
R-HSA-878290	leaf	yes
R-HSA-595819	leaf	yes
R-HSA-612525	leaf	yes
R-HSA-682009	leaf	yes
R-HSA-538801	leaf	yes
R-HSA-559764	leaf	yes
R-HSA-431923	leaf	yes
R-HSA-541477	leaf	yes
R-HSA-365738	leaf	yes
R-HSA-773045	leaf	yes
R-HSA-710946	leaf	yes
R-HSA-745158	leaf	yes
R-HSA-429161	leaf	yes
R-HSA-455985	leaf	yes
R-HSA-491710	leaf	yes
R-HSA-642317	leaf	yes
R-HSA-799162	leaf	yes
R-HSA-107993	leaf	yes
R-HSA-951563	leaf	yes
R-HSA-875950	leaf	yes
R-HSA-994290	leaf	yes
R-HSA-349952	leaf	yes
R-HSA-536423	leaf	yes
R-HSA-591761	leaf	yes
R-HSA-224352	leaf	yes
R-HSA-421554	leaf	yes
R-HSA-122431	leaf	yes
R-HSA-207181	leaf	yes
R-HSA-545190	leaf	yes
R-HSA-384258	leaf	yes
R-HSA-168719	leaf	yes
R-HSA-852041	leaf	yes
R-HSA-205941	leaf	yes
R-HSA-308484	leaf	yes
R-HSA-311354	leaf	yes
R-HSA-564811	leaf	yes
R-HSA-992792	leaf	yes
R-HSA-125276	leaf	yes
R-HSA-246005	leaf	yes
R-HSA-399773	leaf	yes
R-HSA-199118	leaf	yes
R-HSA-106648	leaf	yes
R-HSA-924330	leaf	yes
R-HSA-301270	leaf	yes
R-HSA-659862	leaf	yes
R-HSA-895854	leaf	yes
R-HSA-765909	leaf	yes
R-HSA-138059	leaf	yes
R-HSA-419259	leaf	yes
R-HSA-145194	leaf	yes
R-HSA-940448	leaf	yes
R-HSA-517086	leaf	yes
R-HSA-978489	leaf	yes
R-HSA-460614	leaf	yes
R-HSA-602609	leaf	yes
R-HSA-156584	leaf	yes
R-HSA-988155	leaf	yes
R-HSA-872241	leaf	yes
R-HSA-555214	leaf	yes
R-HSA-308900	leaf	yes
R-HSA-495765	leaf	yes
R-HSA-493023	leaf	yes
R-HSA-806889	leaf	yes
R-HSA-368224	leaf	yes
R-HSA-679822	leaf	yes
R-HSA-828740	leaf	yes
R-HSA-280477	leaf	yes
R-HSA-799334	leaf	yes
R-HSA-563444	leaf	yes
R-HSA-283859	leaf	yes
R-HSA-114813	leaf	yes
R-HSA-895659	leaf	yes
R-HSA-888092	leaf	yes
R-HSA-156836	leaf	yes
R-HSA-588200	leaf	yes
R-HSA-184110	leaf	yes
R-HSA-141568	leaf	yes
R-HSA-151981	leaf	yes
R-HSA-943982	leaf	yes
R-HSA-556296	leaf	yes
R-HSA-999491	leaf	yes
R-HSA-794939	leaf	yes
R-HSA-763574	leaf	yes
R-HSA-196107	leaf	yes
R-HSA-488190	leaf	yes
R-HSA-606940	leaf	yes
R-HSA-632276	leaf	yes
R-HSA-224893	leaf	yes
R-HSA-109208	leaf	yes
R-HSA-651651	leaf	yes
R-HSA-197604	leaf	yes
R-HSA-942957	leaf	yes
R-HSA-397899	leaf	yes
R-HSA-934706	leaf	yes
R-HSA-470141	leaf	yes
R-HSA-480349	leaf	yes
R-HSA-780353	leaf	yes
R-HSA-909944	leaf	yes
R-HSA-253656	leaf	yes
R-HSA-498383	leaf	yes
R-HSA-204494	leaf	yes
R-HSA-730116	leaf	yes
R-HSA-727716	leaf	yes
R-HSA-227403	leaf	yes
R-HSA-899228	leaf	yes
R-HSA-982233	leaf	yes
R-HSA-891699	leaf	yes
R-HSA-822214	leaf	yes
R-HSA-767723	leaf	yes
R-HSA-350811	leaf	yes
R-HSA-985209	leaf	yes
R-HSA-376422	leaf	yes
R-HSA-569882	leaf	yes
R-HSA-732638	leaf	yes
R-HSA-797021	leaf	yes
R-HSA-393431	leaf	yes
R-HSA-475459	leaf	yes
R-HSA-527608	leaf	yes
R-HSA-417929	leaf	yes
R-HSA-394411	leaf	yes
R-HSA-919738	leaf	yes
R-HSA-317869	leaf	yes
R-HSA-487635	leaf	yes
R-HSA-234081	leaf	yes
R-HSA-771823	leaf	yes
R-HSA-825101	leaf	yes
R-HSA-547319	leaf	yes
R-HSA-155761	leaf	yes
R-HSA-200991	leaf	yes
R-HSA-328082	leaf	yes
R-HSA-214188	leaf	yes
R-HSA-302862	leaf	yes
R-HSA-559109	leaf	yes
R-HSA-625705	leaf	yes
R-HSA-736909	leaf	yes
R-HSA-939617	leaf	yes
R-HSA-768235	leaf	yes
R-HSA-526386	leaf	yes
R-HSA-402127	leaf	yes
R-HSA-882921	leaf	yes
R-HSA-108289	leaf	yes
R-HSA-758009	leaf	yes
R-HSA-580020	leaf	yes
R-HSA-542996	leaf	yes
R-HSA-270610	leaf	yes
R-HSA-355968	leaf	yes
R-HSA-388107	leaf	yes
R-HSA-137244	leaf	yes
R-HSA-609803	leaf	yes
R-HSA-612414	leaf	yes
R-HSA-452649	leaf	yes
R-HSA-911046	leaf	yes
R-HSA-513101	leaf	yes
R-HSA-165219	leaf	yes
R-HSA-145413	leaf	yes
R-HSA-430949	leaf	yes
R-HSA-264713	leaf	yes
R-HSA-875212	leaf	yes
R-HSA-857705	leaf	yes
R-HSA-967365	leaf	yes
R-HSA-560692	leaf	yes
R-HSA-539702	leaf	yes
R-HSA-896605	leaf	yes
R-HSA-672400	leaf	yes
R-HSA-871570	leaf	yes
R-HSA-275371	leaf	yes
R-HSA-273852	leaf	yes
R-HSA-150827	leaf	yes
R-HSA-459636	leaf	yes
R-HSA-809402	leaf	yes
R-HSA-573199	leaf	yes
R-HSA-593553	leaf	yes
R-HSA-187763	leaf	yes
R-HSA-214604	leaf	yes
R-HSA-176820	leaf	yes
R-HSA-430667	leaf	yes
R-HSA-857337	leaf	yes
