# Supplementary material for: EHMN 2026: A Thermodynamically Refined, SBML-Standardised Human Metabolic Network for Genome-Scale Analysis and QSP Integration
Source: Metabolites. 2026 Mar 31;16(4):236. doi: 10.3390/metabo16040236 (PMC13118034; doi:10.3390/metabo16040236)
Supplement: Supplementary file 1 [file metabolites-16-00236-s001.zip › S4_Reaction_to_Reactome_mapping_table.csv]

reaction_id	reactome_leaf_pathway_id
R_1	R-HSA-393431
R_2	R-HSA-109208
R_3	R-HSA-992792
R_4	R-HSA-690477
R_5	R-HSA-417587
R_6	R-HSA-303699
R_7	R-HSA-641243
R_8	R-HSA-423614
R_9	R-HSA-675122
R_10	R-HSA-195045
R_11	R-HSA-491781
R_12	R-HSA-480349
R_13	R-HSA-387407
R_14	R-HSA-316563
R_15	R-HSA-594523
R_16	R-HSA-145413
R_17	R-HSA-811465
R_18	R-HSA-187810
R_19	R-HSA-224893
R_20	R-HSA-388107
R_21	R-HSA-246005
R_22	R-HSA-488190
R_23	R-HSA-679105
R_24	R-HSA-350811
R_25	R-HSA-789431
R_26	R-HSA-368472
R_27	R-HSA-261041
R_28	R-HSA-204494
R_29	R-HSA-873494
R_30	R-HSA-344957
R_31	R-HSA-610808
R_32	R-HSA-543798
R_33	R-HSA-825101
R_34	R-HSA-275857
R_35	R-HSA-563637
R_36	R-HSA-489486
R_37	R-HSA-643959
R_38	R-HSA-339888
R_39	R-HSA-205941
R_40	R-HSA-487820
R_41	R-HSA-459636
R_42	R-HSA-900547
R_43	R-HSA-767723
R_44	R-HSA-422874
R_45	R-HSA-599292
R_46	R-HSA-206214
R_47	R-HSA-430911
R_48	R-HSA-410590
R_49	R-HSA-644301
R_50	R-HSA-393909
R_51	R-HSA-191517
R_52	R-HSA-732638
R_53	R-HSA-914628
R_54	R-HSA-344957
R_55	R-HSA-880194
R_56	R-HSA-794382
R_57	R-HSA-382437
R_58	R-HSA-871570
R_59	R-HSA-124577
R_60	R-HSA-926742
R_61	R-HSA-434929
R_62	R-HSA-736909
R_63	R-HSA-474913
R_64	R-HSA-891487
R_65	R-HSA-567445
R_66	R-HSA-417743
R_67	R-HSA-872608
R_68	R-HSA-908607
R_69	R-HSA-895659
R_70	R-HSA-409406
R_71	R-HSA-308900
R_72	R-HSA-393889
R_73	R-HSA-843304
R_74	R-HSA-404930
R_75	R-HSA-755163
R_76	R-HSA-200991
R_77	R-HSA-605161
R_78	R-HSA-599292
R_79	R-HSA-133783
R_80	R-HSA-888092
R_81	R-HSA-202274
R_82	R-HSA-725935
R_83	R-HSA-940038
R_84	R-HSA-487820
R_85	R-HSA-528401
R_86	R-HSA-830288
R_87	R-HSA-495765
R_88	R-HSA-393909
R_89	R-HSA-498383
R_90	R-HSA-595819
R_91	R-HSA-595819
R_92	R-HSA-206064
R_93	R-HSA-340478
R_94	R-HSA-419259
R_95	R-HSA-564473
R_96	R-HSA-575846
R_97	R-HSA-646132
R_98	R-HSA-872608
R_99	R-HSA-422874
R_100	R-HSA-103729
R_101	R-HSA-536423
R_102	R-HSA-882921
R_103	R-HSA-404337
R_104	R-HSA-519423
R_105	R-HSA-308484
R_106	R-HSA-464960
R_107	R-HSA-129446
R_108	R-HSA-169753
R_109	R-HSA-264713
R_110	R-HSA-763266
R_111	R-HSA-699826
R_112	R-HSA-131183
R_113	R-HSA-344957
R_114	R-HSA-245321
R_115	R-HSA-658841
R_116	R-HSA-190882
R_117	R-HSA-635378
R_118	R-HSA-452649
R_119	R-HSA-184110
R_120	R-HSA-799334
R_121	R-HSA-809855
R_122	R-HSA-493023
R_123	R-HSA-607620
R_124	R-HSA-182440
R_125	R-HSA-545346
R_126	R-HSA-967135
R_127	R-HSA-591669
R_128	R-HSA-123775
R_129	R-HSA-919738
R_130	R-HSA-556296
R_131	R-HSA-770530
R_132	R-HSA-153751
R_133	R-HSA-462118
R_134	R-HSA-858004
R_135	R-HSA-793216
R_136	R-HSA-658841
R_137	R-HSA-865532
R_138	R-HSA-393909
R_139	R-HSA-548801
R_140	R-HSA-452649
R_141	R-HSA-376422
R_142	R-HSA-746913
R_143	R-HSA-195151
R_144	R-HSA-430911
R_145	R-HSA-409406
R_146	R-HSA-308484
R_147	R-HSA-615202
R_148	R-HSA-339888
R_149	R-HSA-265294
R_150	R-HSA-943982
R_151	R-HSA-580020
R_152	R-HSA-156584
R_153	R-HSA-309936
R_154	R-HSA-749086
R_155	R-HSA-548801
R_156	R-HSA-339888
R_157	R-HSA-939617
R_158	R-HSA-927864
R_159	R-HSA-794382
R_160	R-HSA-873494
R_161	R-HSA-133878
R_162	R-HSA-308528
R_163	R-HSA-991630
R_164	R-HSA-138059
R_165	R-HSA-433450
R_166	R-HSA-962617
R_167	R-HSA-568154
R_168	R-HSA-696664
R_169	R-HSA-746913
R_170	R-HSA-340478
R_171	R-HSA-508773
R_172	R-HSA-828740
R_173	R-HSA-984215
R_174	R-HSA-988155
R_175	R-HSA-340478
R_176	R-HSA-182440
R_177	R-HSA-720436
R_178	R-HSA-138059
R_179	R-HSA-353583
R_180	R-HSA-270015
R_181	R-HSA-259764
R_182	R-HSA-596237
R_183	R-HSA-350109
R_184	R-HSA-182440
R_185	R-HSA-876410
R_186	R-HSA-428662
R_187	R-HSA-542996
R_188	R-HSA-768235
R_189	R-HSA-329526
R_190	R-HSA-224893
R_191	R-HSA-417587
R_192	R-HSA-139844
R_193	R-HSA-410590
R_194	R-HSA-152861
R_195	R-HSA-113745
R_196	R-HSA-271184
R_197	R-HSA-645671
R_198	R-HSA-320291
R_199	R-HSA-271184
R_200	R-HSA-701732
R_201	R-HSA-719914
R_202	R-HSA-343706
R_203	R-HSA-234081
R_204	R-HSA-230656
R_205	R-HSA-725935
R_206	R-HSA-843304
R_207	R-HSA-923009
R_208	R-HSA-404930
R_209	R-HSA-169796
R_210	R-HSA-397899
R_211	R-HSA-103729
R_212	R-HSA-514018
R_213	R-HSA-875950
R_214	R-HSA-224352
R_215	R-HSA-968260
R_216	R-HSA-629172
R_217	R-HSA-967365
R_218	R-HSA-526815
R_219	R-HSA-872241
R_220	R-HSA-474655
R_221	R-HSA-253656
R_222	R-HSA-204494
R_223	R-HSA-610344
R_224	R-HSA-328082
R_225	R-HSA-708517
R_226	R-HSA-729022
R_227	R-HSA-433450
R_228	R-HSA-730116
R_229	R-HSA-643756
R_230	R-HSA-455985
R_231	R-HSA-270610
R_232	R-HSA-757057
R_233	R-HSA-914628
R_234	R-HSA-746050
R_235	R-HSA-891699
R_236	R-HSA-373035
R_237	R-HSA-229829
R_238	R-HSA-152861
R_239	R-HSA-950390
R_240	R-HSA-782423
R_241	R-HSA-318000
R_242	R-HSA-750213
R_243	R-HSA-646038
R_244	R-HSA-872608
R_245	R-HSA-901412
R_246	R-HSA-639383
R_247	R-HSA-710946
R_248	R-HSA-873494
R_249	R-HSA-564811
R_250	R-HSA-568680
R_251	R-HSA-171845
R_252	R-HSA-679646
R_253	R-HSA-699826
R_254	R-HSA-271184
R_255	R-HSA-467172
R_256	R-HSA-464960
R_257	R-HSA-602467
R_258	R-HSA-280477
R_259	R-HSA-767723
R_260	R-HSA-214188
R_261	R-HSA-355947
R_262	R-HSA-818260
R_263	R-HSA-525703
R_264	R-HSA-796790
R_265	R-HSA-351321
R_266	R-HSA-600513
R_267	R-HSA-939617
R_268	R-HSA-389203
R_269	R-HSA-494330
R_270	R-HSA-373035
R_271	R-HSA-962617
R_272	R-HSA-379713
R_273	R-HSA-175518
R_274	R-HSA-423614
R_275	R-HSA-397899
R_276	R-HSA-690477
R_277	R-HSA-478173
R_278	R-HSA-914232
R_279	R-HSA-818260
R_280	R-HSA-981441
R_281	R-HSA-249105
R_282	R-HSA-168719
R_283	R-HSA-876410
R_284	R-HSA-170518
R_285	R-HSA-659862
R_286	R-HSA-968260
R_287	R-HSA-754321
R_288	R-HSA-769996
R_289	R-HSA-145194
R_290	R-HSA-529796
R_291	R-HSA-261041
R_292	R-HSA-379713
R_293	R-HSA-895659
R_294	R-HSA-943780
R_295	R-HSA-315555
R_296	R-HSA-285780
R_297	R-HSA-777458
R_298	R-HSA-404337
R_299	R-HSA-123775
R_300	R-HSA-502931
R_301	R-HSA-343297
R_302	R-HSA-908607
R_303	R-HSA-984215
R_304	R-HSA-123775
R_305	R-HSA-150827
R_306	R-HSA-951563
R_307	R-HSA-433450
R_308	R-HSA-393431
R_309	R-HSA-273852
R_310	R-HSA-330589
R_311	R-HSA-924075
R_312	R-HSA-231551
R_313	R-HSA-691112
R_314	R-HSA-113745
R_315	R-HSA-237804
R_316	R-HSA-591453
R_317	R-HSA-639383
R_318	R-HSA-594523
R_319	R-HSA-899554
R_320	R-HSA-368472
R_321	R-HSA-644301
R_322	R-HSA-220182
R_323	R-HSA-591761
R_324	R-HSA-624778
R_325	R-HSA-214604
R_326	R-HSA-187810
R_327	R-HSA-994290
R_328	R-HSA-796943
R_329	R-HSA-302862
R_330	R-HSA-810449
R_331	R-HSA-547319
R_332	R-HSA-253656
R_333	R-HSA-682009
R_334	R-HSA-939617
R_335	R-HSA-188619
R_336	R-HSA-575846
R_337	R-HSA-379424
R_338	R-HSA-794382
R_339	R-HSA-941719
R_340	R-HSA-950390
R_341	R-HSA-170535
R_342	R-HSA-809855
R_343	R-HSA-376422
R_344	R-HSA-828740
R_345	R-HSA-952354
R_346	R-HSA-519230
R_347	R-HSA-153139
R_348	R-HSA-223202
R_349	R-HSA-336414
R_350	R-HSA-393889
R_351	R-HSA-729022
R_352	R-HSA-710946
R_353	R-HSA-865532
R_354	R-HSA-942957
R_355	R-HSA-563637
R_356	R-HSA-727614
R_357	R-HSA-187810
R_358	R-HSA-124577
R_359	R-HSA-285780
R_360	R-HSA-516830
R_361	R-HSA-526815
R_362	R-HSA-221285
R_363	R-HSA-183599
R_364	R-HSA-923009
R_365	R-HSA-987257
R_366	R-HSA-992792
R_367	R-HSA-474643
R_368	R-HSA-941719
R_369	R-HSA-270138
R_370	R-HSA-152861
R_371	R-HSA-430667
R_372	R-HSA-355968
R_373	R-HSA-302631
R_374	R-HSA-543798
R_375	R-HSA-493023
R_376	R-HSA-559764
R_377	R-HSA-996319
R_378	R-HSA-729022
R_379	R-HSA-579202
R_380	R-HSA-909944
R_381	R-HSA-373218
R_382	R-HSA-487820
R_383	R-HSA-508773
R_384	R-HSA-541477
R_385	R-HSA-386903
R_386	R-HSA-270610
R_387	R-HSA-521804
R_388	R-HSA-478893
R_389	R-HSA-629172
R_390	R-HSA-175518
R_391	R-HSA-878290
R_392	R-HSA-430949
R_393	R-HSA-799334
R_394	R-HSA-940448
R_395	R-HSA-106295
R_396	R-HSA-927216
R_397	R-HSA-673623
R_398	R-HSA-643883
R_399	R-HSA-350811
R_400	R-HSA-951563
R_401	R-HSA-386903
R_402	R-HSA-475459
R_403	R-HSA-865495
R_404	R-HSA-691112
R_405	R-HSA-591453
R_406	R-HSA-799742
R_407	R-HSA-234081
R_408	R-HSA-871570
R_409	R-HSA-962631
R_410	R-HSA-350109
R_411	R-HSA-981441
R_412	R-HSA-220182
R_413	R-HSA-905845
R_414	R-HSA-513101
R_415	R-HSA-622025
R_416	R-HSA-359912
R_417	R-HSA-287069
R_418	R-HSA-941719
R_419	R-HSA-780353
R_420	R-HSA-527703
R_421	R-HSA-981441
R_422	R-HSA-430667
R_423	R-HSA-433450
R_424	R-HSA-302862
R_425	R-HSA-434929
R_426	R-HSA-790874
R_427	R-HSA-139844
R_428	R-HSA-981441
R_429	R-HSA-790874
R_430	R-HSA-940038
R_431	R-HSA-270015
R_432	R-HSA-442009
R_433	R-HSA-910403
R_434	R-HSA-754321
R_435	R-HSA-169796
R_436	R-HSA-808343
R_437	R-HSA-875212
R_438	R-HSA-399773
R_439	R-HSA-514018
R_440	R-HSA-722925
R_441	R-HSA-558586
R_442	R-HSA-474913
R_443	R-HSA-379424
R_444	R-HSA-895659
R_445	R-HSA-746050
R_446	R-HSA-719914
R_447	R-HSA-736909
R_448	R-HSA-975376
R_449	R-HSA-120202
R_450	R-HSA-750213
R_451	R-HSA-143139
R_452	R-HSA-514120
R_453	R-HSA-286025
R_454	R-HSA-749086
R_455	R-HSA-699826
R_456	R-HSA-992792
R_457	R-HSA-171666
R_458	R-HSA-309936
R_459	R-HSA-344957
R_460	R-HSA-359912
R_461	R-HSA-428756
R_462	R-HSA-102348
R_463	R-HSA-187810
R_464	R-HSA-214604
R_465	R-HSA-220182
R_466	R-HSA-393909
R_467	R-HSA-376422
R_468	R-HSA-150827
R_469	R-HSA-919738
R_470	R-HSA-673623
R_471	R-HSA-962056
R_472	R-HSA-430667
R_473	R-HSA-617805
R_474	R-HSA-814627
R_475	R-HSA-627299
R_476	R-HSA-675122
R_477	R-HSA-817715
R_478	R-HSA-489486
R_479	R-HSA-410590
R_480	R-HSA-573199
R_481	R-HSA-196107
R_482	R-HSA-808953
R_483	R-HSA-704642
R_484	R-HSA-367938
R_485	R-HSA-940038
R_486	R-HSA-129215
R_487	R-HSA-619371
R_488	R-HSA-727716
R_489	R-HSA-488190
R_490	R-HSA-605161
R_491	R-HSA-121269
R_492	R-HSA-419425
R_493	R-HSA-962617
R_494	R-HSA-230656
R_495	R-HSA-121269
R_496	R-HSA-285780
R_497	R-HSA-122836
R_498	R-HSA-351321
R_499	R-HSA-245321
R_500	R-HSA-757057
R_501	R-HSA-808953
R_502	R-HSA-606505
R_503	R-HSA-962631
R_504	R-HSA-946296
R_505	R-HSA-672400
R_506	R-HSA-433450
R_507	R-HSA-202274
R_508	R-HSA-863437
R_509	R-HSA-433450
R_510	R-HSA-794939
R_511	R-HSA-685148
R_512	R-HSA-545346
R_513	R-HSA-732638
R_514	R-HSA-659862
R_515	R-HSA-871369
R_516	R-HSA-837688
R_517	R-HSA-404930
R_518	R-HSA-111572
R_519	R-HSA-188619
R_520	R-HSA-748702
R_521	R-HSA-183599
R_522	R-HSA-943780
R_523	R-HSA-836482
R_524	R-HSA-990729
R_525	R-HSA-488190
R_526	R-HSA-872241
R_527	R-HSA-125276
R_528	R-HSA-644301
R_529	R-HSA-259764
R_530	R-HSA-165219
R_531	R-HSA-479194
R_532	R-HSA-641243
R_533	R-HSA-499435
R_534	R-HSA-368414
R_535	R-HSA-410590
R_536	R-HSA-505023
R_537	R-HSA-424103
R_538	R-HSA-602609
R_539	R-HSA-659443
R_540	R-HSA-895854
R_541	R-HSA-653956
R_542	R-HSA-368414
R_543	R-HSA-462118
R_544	R-HSA-549959
R_545	R-HSA-387407
R_546	R-HSA-646132
R_547	R-HSA-521804
R_548	R-HSA-402347
R_549	R-HSA-857337
R_550	R-HSA-567445
R_551	R-HSA-150827
R_552	R-HSA-619459
R_553	R-HSA-109208
R_554	R-HSA-745158
R_555	R-HSA-253656
R_556	R-HSA-309936
R_557	R-HSA-796943
R_558	R-HSA-214188
R_559	R-HSA-799742
R_560	R-HSA-258409
R_561	R-HSA-480349
R_562	R-HSA-970265
R_563	R-HSA-625077
R_564	R-HSA-113745
R_565	R-HSA-354248
R_566	R-HSA-817403
R_567	R-HSA-919738
R_568	R-HSA-521804
R_569	R-HSA-318000
R_570	R-HSA-644301
R_571	R-HSA-865532
R_572	R-HSA-777458
R_573	R-HSA-640537
R_574	R-HSA-475459
R_575	R-HSA-207181
R_576	R-HSA-373035
R_577	R-HSA-393909
R_578	R-HSA-619371
R_579	R-HSA-810449
R_580	R-HSA-153751
R_581	R-HSA-746050
R_582	R-HSA-696664
R_583	R-HSA-127271
R_584	R-HSA-763574
R_585	R-HSA-679822
R_586	R-HSA-474643
R_587	R-HSA-103729
R_588	R-HSA-510935
R_589	R-HSA-610808
R_590	R-HSA-208422
R_591	R-HSA-924075
R_592	R-HSA-575846
R_593	R-HSA-202274
R_594	R-HSA-984215
R_595	R-HSA-606940
R_596	R-HSA-857337
R_597	R-HSA-809855
R_598	R-HSA-460614
R_599	R-HSA-843304
R_600	R-HSA-591669
R_601	R-HSA-696864
R_602	R-HSA-499435
R_603	R-HSA-701732
R_604	R-HSA-286025
R_605	R-HSA-510935
R_606	R-HSA-909944
R_607	R-HSA-433450
R_608	R-HSA-365738
R_609	R-HSA-215558
R_610	R-HSA-545190
R_611	R-HSA-316563
R_612	R-HSA-153139
R_613	R-HSA-600513
R_614	R-HSA-680088
R_615	R-HSA-619371
R_616	R-HSA-981662
R_617	R-HSA-708517
R_618	R-HSA-240476
R_619	R-HSA-487820
R_620	R-HSA-206214
R_621	R-HSA-895659
R_622	R-HSA-386810
R_623	R-HSA-360448
R_624	R-HSA-876410
R_625	R-HSA-750213
R_626	R-HSA-335397
R_627	R-HSA-533027
R_628	R-HSA-542334
R_629	R-HSA-215558
R_630	R-HSA-271184
R_631	R-HSA-353583
R_632	R-HSA-773045
R_633	R-HSA-945200
R_634	R-HSA-386810
R_635	R-HSA-521804
R_636	R-HSA-793216
R_637	R-HSA-964682
R_638	R-HSA-330010
R_639	R-HSA-727614
R_640	R-HSA-946296
R_641	R-HSA-605161
R_642	R-HSA-387407
R_643	R-HSA-311354
R_644	R-HSA-858004
R_645	R-HSA-529796
R_646	R-HSA-857337
R_647	R-HSA-351992
R_648	R-HSA-107993
R_649	R-HSA-171666
R_650	R-HSA-207668
R_651	R-HSA-693611
R_652	R-HSA-460614
R_653	R-HSA-612414
R_654	R-HSA-868416
R_655	R-HSA-108289
R_656	R-HSA-419259
R_657	R-HSA-489486
R_658	R-HSA-895854
R_659	R-HSA-575846
R_660	R-HSA-596237
R_661	R-HSA-257195
R_662	R-HSA-487635
R_663	R-HSA-169753
R_664	R-HSA-868416
R_665	R-HSA-768235
R_666	R-HSA-491781
R_667	R-HSA-939617
R_668	R-HSA-547319
R_669	R-HSA-607039
R_670	R-HSA-729022
R_671	R-HSA-659352
R_672	R-HSA-758009
R_673	R-HSA-914232
R_674	R-HSA-627299
R_675	R-HSA-909944
R_676	R-HSA-725935
R_677	R-HSA-184110
R_678	R-HSA-978489
R_679	R-HSA-159661
R_680	R-HSA-786626
R_681	R-HSA-382299
R_682	R-HSA-943780
R_683	R-HSA-579975
R_684	R-HSA-858004
R_685	R-HSA-559764
R_686	R-HSA-152861
R_687	R-HSA-577658
R_688	R-HSA-393431
R_689	R-HSA-513101
R_690	R-HSA-763574
R_691	R-HSA-885950
R_692	R-HSA-467529
R_693	R-HSA-349384
R_694	R-HSA-640537
R_695	R-HSA-499435
R_696	R-HSA-988155
R_697	R-HSA-962056
R_698	R-HSA-259617
R_699	R-HSA-241515
R_700	R-HSA-123775
R_701	R-HSA-984215
R_702	R-HSA-814627
R_703	R-HSA-809855
R_704	R-HSA-559109
R_705	R-HSA-382814
R_706	R-HSA-701181
R_707	R-HSA-646132
R_708	R-HSA-818260
R_709	R-HSA-107993
R_710	R-HSA-757057
R_711	R-HSA-642317
R_712	R-HSA-730756
R_713	R-HSA-691112
R_714	R-HSA-748702
R_715	R-HSA-311354
R_716	R-HSA-914232
R_717	R-HSA-659443
R_718	R-HSA-359912
R_719	R-HSA-399773
R_720	R-HSA-896605
R_721	R-HSA-264713
R_722	R-HSA-359912
R_723	R-HSA-474655
R_724	R-HSA-658841
R_725	R-HSA-749086
R_726	R-HSA-478173
R_727	R-HSA-679822
R_728	R-HSA-373035
R_729	R-HSA-520541
R_730	R-HSA-708517
R_731	R-HSA-970265
R_732	R-HSA-730909
R_733	R-HSA-353451
R_734	R-HSA-428929
R_735	R-HSA-350109
R_736	R-HSA-924330
R_737	R-HSA-122836
R_738	R-HSA-527703
R_739	R-HSA-187810
R_740	R-HSA-595819
R_741	R-HSA-672400
R_742	R-HSA-360448
R_743	R-HSA-982233
R_744	R-HSA-796790
R_745	R-HSA-215558
R_746	R-HSA-122836
R_747	R-HSA-122836
R_748	R-HSA-900547
R_749	R-HSA-494330
R_750	R-HSA-373035
R_751	R-HSA-399773
R_752	R-HSA-794939
R_753	R-HSA-220063
R_754	R-HSA-857705
R_755	R-HSA-564473
R_756	R-HSA-246005
R_757	R-HSA-223202
R_758	R-HSA-376422
R_759	R-HSA-573199
R_760	R-HSA-590691
R_761	R-HSA-891699
R_762	R-HSA-981441
R_763	R-HSA-987257
R_764	R-HSA-151981
R_765	R-HSA-474655
R_766	R-HSA-612525
R_767	R-HSA-237804
R_768	R-HSA-525484
R_769	R-HSA-568680
R_770	R-HSA-273852
R_771	R-HSA-258409
R_772	R-HSA-402127
R_773	R-HSA-755163
R_774	R-HSA-564473
R_775	R-HSA-596237
R_776	R-HSA-417743
R_777	R-HSA-151981
R_778	R-HSA-933097
R_779	R-HSA-205941
R_780	R-HSA-494330
R_781	R-HSA-197604
R_782	R-HSA-940038
R_783	R-HSA-365738
R_784	R-HSA-131183
R_785	R-HSA-599292
R_786	R-HSA-402127
R_787	R-HSA-961286
R_788	R-HSA-187810
R_789	R-HSA-422407
R_790	R-HSA-150827
R_791	R-HSA-330010
R_792	R-HSA-908607
R_793	R-HSA-487635
R_794	R-HSA-230656
R_795	R-HSA-285780
R_796	R-HSA-145194
R_797	R-HSA-927216
R_798	R-HSA-343297
R_799	R-HSA-202274
R_800	R-HSA-857337
R_801	R-HSA-343706
R_802	R-HSA-799742
R_803	R-HSA-591453
R_804	R-HSA-900547
R_805	R-HSA-607039
R_806	R-HSA-543642
R_807	R-HSA-575846
R_808	R-HSA-925536
R_809	R-HSA-215558
R_810	R-HSA-191517
R_811	R-HSA-434929
R_812	R-HSA-404337
R_813	R-HSA-456023
R_814	R-HSA-259617
R_815	R-HSA-999491
R_816	R-HSA-696664
R_817	R-HSA-224352
R_818	R-HSA-347932
R_819	R-HSA-809402
R_820	R-HSA-606505
R_821	R-HSA-914628
R_822	R-HSA-945200
R_823	R-HSA-168719
R_824	R-HSA-354248
R_825	R-HSA-347932
R_826	R-HSA-790874
R_827	R-HSA-642317
R_828	R-HSA-365738
R_829	R-HSA-910403
R_830	R-HSA-480651
R_831	R-HSA-782423
R_832	R-HSA-135081
R_833	R-HSA-777458
R_834	R-HSA-335397
R_835	R-HSA-499435
R_836	R-HSA-701181
R_837	R-HSA-223202
R_838	R-HSA-386903
R_839	R-HSA-227403
R_840	R-HSA-430911
R_841	R-HSA-817403
R_842	R-HSA-464960
R_843	R-HSA-560692
R_844	R-HSA-606505
R_845	R-HSA-303699
R_846	R-HSA-696864
R_847	R-HSA-769996
R_848	R-HSA-160942
R_849	R-HSA-722925
R_850	R-HSA-420599
R_851	R-HSA-503542
R_852	R-HSA-970265
R_853	R-HSA-229829
R_854	R-HSA-379713
R_855	R-HSA-925536
R_856	R-HSA-940448
R_857	R-HSA-379713
R_858	R-HSA-933623
R_859	R-HSA-730756
R_860	R-HSA-368472
R_861	R-HSA-153751
R_862	R-HSA-379713
R_863	R-HSA-515960
R_864	R-HSA-769996
R_865	R-HSA-526815
R_866	R-HSA-951563
R_867	R-HSA-529796
R_868	R-HSA-305102
R_869	R-HSA-339888
R_870	R-HSA-981662
R_871	R-HSA-118850
R_872	R-HSA-386810
R_873	R-HSA-170518
R_874	R-HSA-303699
R_875	R-HSA-730116
R_876	R-HSA-769996
R_877	R-HSA-194697
R_878	R-HSA-240476
R_879	R-HSA-542996
R_880	R-HSA-517086
R_881	R-HSA-359912
R_882	R-HSA-701732
R_883	R-HSA-975376
R_884	R-HSA-933097
R_885	R-HSA-615202
R_886	R-HSA-177523
R_887	R-HSA-170535
R_888	R-HSA-810827
R_889	R-HSA-240476
R_890	R-HSA-627299
R_891	R-HSA-914628
R_892	R-HSA-696861
R_893	R-HSA-871369
R_894	R-HSA-452649
R_895	R-HSA-763574
R_896	R-HSA-368224
R_897	R-HSA-137244
R_898	R-HSA-999491
R_899	R-HSA-114813
R_900	R-HSA-339888
R_901	R-HSA-422874
R_902	R-HSA-994053
R_903	R-HSA-643883
R_904	R-HSA-878290
R_905	R-HSA-617805
R_906	R-HSA-809402
R_907	R-HSA-542334
R_908	R-HSA-994290
R_909	R-HSA-943780
R_910	R-HSA-696951
R_911	R-HSA-456023
R_912	R-HSA-145194
R_913	R-HSA-806889
R_914	R-HSA-294870
R_915	R-HSA-701181
R_916	R-HSA-679105
R_917	R-HSA-941719
R_918	R-HSA-704642
R_919	R-HSA-145413
R_920	R-HSA-475459
R_921	R-HSA-328082
R_922	R-HSA-318000
R_923	R-HSA-746050
R_924	R-HSA-491710
R_925	R-HSA-515694
R_926	R-HSA-468424
R_927	R-HSA-837688
R_928	R-HSA-520541
R_929	R-HSA-424103
R_930	R-HSA-558586
R_931	R-HSA-769572
R_932	R-HSA-926556
R_933	R-HSA-659862
R_934	R-HSA-305102
R_935	R-HSA-905845
R_936	R-HSA-229829
R_937	R-HSA-229829
R_938	R-HSA-462118
R_939	R-HSA-397899
R_940	R-HSA-133783
R_941	R-HSA-926742
R_942	R-HSA-680088
R_943	R-HSA-665512
R_944	R-HSA-555214
R_945	R-HSA-909944
R_946	R-HSA-579202
R_947	R-HSA-264713
R_948	R-HSA-470706
R_949	R-HSA-101622
R_950	R-HSA-125276
R_951	R-HSA-343612
R_952	R-HSA-386810
R_953	R-HSA-643959
R_954	R-HSA-246005
R_955	R-HSA-122431
R_956	R-HSA-606940
R_957	R-HSA-182440
R_958	R-HSA-505719
R_959	R-HSA-871369
R_960	R-HSA-701181
R_961	R-HSA-726394
R_962	R-HSA-545190
R_963	R-HSA-191517
R_964	R-HSA-612414
R_965	R-HSA-214188
R_966	R-HSA-336414
R_967	R-HSA-141568
R_968	R-HSA-396563
R_969	R-HSA-817715
R_970	R-HSA-609803
R_971	R-HSA-425784
R_972	R-HSA-726394
R_973	R-HSA-826008
R_974	R-HSA-260122
R_975	R-HSA-382299
R_976	R-HSA-978247
R_977	R-HSA-988155
R_978	R-HSA-386810
R_979	R-HSA-318000
R_980	R-HSA-306654
R_981	R-HSA-863437
R_982	R-HSA-435028
R_983	R-HSA-880194
R_984	R-HSA-343706
R_985	R-HSA-745654
R_986	R-HSA-799742
R_987	R-HSA-940038
R_988	R-HSA-261041
R_989	R-HSA-384258
R_990	R-HSA-679646
R_991	R-HSA-421554
R_992	R-HSA-767723
R_993	R-HSA-394411
R_994	R-HSA-943780
R_995	R-HSA-282787
R_996	R-HSA-891699
R_997	R-HSA-590691
R_998	R-HSA-133783
R_999	R-HSA-893066
R_1000	R-HSA-872608
R_1001	R-HSA-828740
R_1002	R-HSA-809855
R_1003	R-HSA-487820
R_1004	R-HSA-468424
R_1005	R-HSA-515960
R_1006	R-HSA-156836
R_1007	R-HSA-622025
R_1008	R-HSA-347932
R_1009	R-HSA-417743
R_1010	R-HSA-275857
R_1011	R-HSA-673623
R_1012	R-HSA-422407
R_1013	R-HSA-519423
R_1014	R-HSA-878290
R_1015	R-HSA-460247
R_1016	R-HSA-480651
R_1017	R-HSA-558586
R_1018	R-HSA-677725
R_1019	R-HSA-797021
R_1020	R-HSA-543798
R_1021	R-HSA-914628
R_1022	R-HSA-528401
R_1023	R-HSA-462549
R_1024	R-HSA-653956
R_1025	R-HSA-931796
R_1026	R-HSA-680088
R_1027	R-HSA-215558
R_1028	R-HSA-564473
R_1029	R-HSA-895659
R_1030	R-HSA-590691
R_1031	R-HSA-882921
R_1032	R-HSA-665476
R_1033	R-HSA-419425
R_1034	R-HSA-990729
R_1035	R-HSA-215558
R_1036	R-HSA-139844
R_1037	R-HSA-514120
R_1038	R-HSA-401294
R_1039	R-HSA-990761
R_1040	R-HSA-423614
R_1041	R-HSA-175518
R_1042	R-HSA-199118
R_1043	R-HSA-285780
R_1044	R-HSA-515960
R_1045	R-HSA-673623
R_1046	R-HSA-191517
R_1047	R-HSA-632053
R_1048	R-HSA-943780
R_1049	R-HSA-945200
R_1050	R-HSA-796790
R_1051	R-HSA-294211
R_1052	R-HSA-994290
R_1053	R-HSA-234081
R_1054	R-HSA-329526
R_1055	R-HSA-606505
R_1056	R-HSA-908607
R_1057	R-HSA-732638
R_1058	R-HSA-663981
R_1059	R-HSA-351321
R_1060	R-HSA-586053
R_1061	R-HSA-230656
R_1062	R-HSA-141568
R_1063	R-HSA-770530
R_1064	R-HSA-396563
R_1065	R-HSA-708517
R_1066	R-HSA-622025
R_1067	R-HSA-722925
R_1068	R-HSA-527608
R_1069	R-HSA-151981
R_1070	R-HSA-794939
R_1071	R-HSA-135081
R_1072	R-HSA-359357
R_1073	R-HSA-261041
R_1074	R-HSA-308528
R_1075	R-HSA-347932
R_1076	R-HSA-645671
R_1077	R-HSA-573199
R_1078	R-HSA-665512
R_1079	R-HSA-750213
R_1080	R-HSA-931796
R_1081	R-HSA-808343
R_1082	R-HSA-499435
R_1083	R-HSA-419425
R_1084	R-HSA-951563
R_1085	R-HSA-442009
R_1086	R-HSA-967365
R_1087	R-HSA-231551
R_1088	R-HSA-612525
R_1089	R-HSA-769572
R_1090	R-HSA-502931
R_1091	R-HSA-430949
R_1092	R-HSA-191899
R_1093	R-HSA-354248
R_1094	R-HSA-477503
R_1095	R-HSA-727716
R_1096	R-HSA-306654
R_1097	R-HSA-796943
R_1098	R-HSA-981441
R_1099	R-HSA-556296
R_1100	R-HSA-808343
R_1101	R-HSA-777458
R_1102	R-HSA-188619
R_1103	R-HSA-246005
R_1104	R-HSA-793216
R_1105	R-HSA-777446
R_1106	R-HSA-484807
R_1107	R-HSA-875950
R_1108	R-HSA-366712
R_1109	R-HSA-515960
R_1110	R-HSA-286025
R_1111	R-HSA-988155
R_1112	R-HSA-460247
R_1113	R-HSA-726394
R_1114	R-HSA-302862
R_1115	R-HSA-539702
R_1116	R-HSA-475459
R_1117	R-HSA-873494
R_1118	R-HSA-264713
R_1119	R-HSA-306654
R_1120	R-HSA-480349
R_1121	R-HSA-632276
R_1122	R-HSA-978247
R_1123	R-HSA-514120
R_1124	R-HSA-619459
R_1125	R-HSA-113745
R_1126	R-HSA-430667
R_1127	R-HSA-516830
R_1128	R-HSA-442009
R_1129	R-HSA-170518
R_1130	R-HSA-799742
R_1131	R-HSA-579202
R_1132	R-HSA-402127
R_1133	R-HSA-940038
R_1134	R-HSA-214604
R_1135	R-HSA-417743
R_1136	R-HSA-639383
R_1137	R-HSA-399773
R_1138	R-HSA-526386
R_1139	R-HSA-320291
R_1140	R-HSA-422874
R_1141	R-HSA-386810
R_1142	R-HSA-964682
R_1143	R-HSA-422407
R_1144	R-HSA-303699
R_1145	R-HSA-607620
R_1146	R-HSA-659443
R_1147	R-HSA-872241
R_1148	R-HSA-847268
R_1149	R-HSA-696951
R_1150	R-HSA-251041
R_1151	R-HSA-399773
R_1152	R-HSA-643959
R_1153	R-HSA-379713
R_1154	R-HSA-309936
R_1155	R-HSA-815299
R_1156	R-HSA-612525
R_1157	R-HSA-794939
R_1158	R-HSA-793216
R_1159	R-HSA-588200
R_1160	R-HSA-215509
R_1161	R-HSA-996319
R_1162	R-HSA-757057
R_1163	R-HSA-510935
R_1164	R-HSA-114813
R_1165	R-HSA-270138
R_1166	R-HSA-876410
R_1167	R-HSA-625705
R_1168	R-HSA-275371
R_1169	R-HSA-968831
R_1170	R-HSA-754321
R_1171	R-HSA-257195
R_1172	R-HSA-145413
R_1173	R-HSA-394411
R_1174	R-HSA-270610
R_1175	R-HSA-769572
R_1176	R-HSA-771823
R_1177	R-HSA-515694
R_1178	R-HSA-685148
R_1179	R-HSA-746050
R_1180	R-HSA-246005
R_1181	R-HSA-629172
R_1182	R-HSA-214890
R_1183	R-HSA-593634
R_1184	R-HSA-493023
R_1185	R-HSA-760278
R_1186	R-HSA-111572
R_1187	R-HSA-305102
R_1188	R-HSA-591761
R_1189	R-HSA-876410
R_1190	R-HSA-434929
R_1191	R-HSA-536423
R_1192	R-HSA-624778
R_1193	R-HSA-543642
R_1194	R-HSA-946296
R_1195	R-HSA-765333
R_1196	R-HSA-239525
R_1197	R-HSA-914232
R_1198	R-HSA-607620
R_1199	R-HSA-657430
R_1200	R-HSA-898310
R_1201	R-HSA-423614
R_1202	R-HSA-237804
R_1203	R-HSA-699826
R_1204	R-HSA-888092
R_1205	R-HSA-261041
R_1206	R-HSA-417929
R_1207	R-HSA-505719
R_1208	R-HSA-153751
R_1209	R-HSA-122431
R_1210	R-HSA-429161
R_1211	R-HSA-794382
R_1212	R-HSA-505719
R_1213	R-HSA-758115
R_1214	R-HSA-456023
R_1215	R-HSA-353583
R_1216	R-HSA-811465
R_1217	R-HSA-701732
R_1218	R-HSA-927864
R_1219	R-HSA-114813
R_1220	R-HSA-895659
R_1221	R-HSA-910403
R_1222	R-HSA-838444
R_1223	R-HSA-519236
R_1224	R-HSA-693645
R_1225	R-HSA-107993
R_1226	R-HSA-642317
R_1227	R-HSA-376422
R_1228	R-HSA-760278
R_1229	R-HSA-720097
R_1230	R-HSA-926742
R_1231	R-HSA-424885
R_1232	R-HSA-205941
R_1233	R-HSA-215558
R_1234	R-HSA-777446
R_1235	R-HSA-770530
R_1236	R-HSA-175518
R_1237	R-HSA-899228
R_1238	R-HSA-836482
R_1239	R-HSA-487635
R_1240	R-HSA-353583
R_1241	R-HSA-139844
R_1242	R-HSA-763266
R_1243	R-HSA-882921
R_1244	R-HSA-359912
R_1245	R-HSA-470141
R_1246	R-HSA-875950
R_1247	R-HSA-967135
R_1248	R-HSA-951493
R_1249	R-HSA-627299
R_1250	R-HSA-933623
R_1251	R-HSA-479194
R_1252	R-HSA-206214
R_1253	R-HSA-359357
R_1254	R-HSA-505023
R_1255	R-HSA-680088
R_1256	R-HSA-494330
R_1257	R-HSA-729022
R_1258	R-HSA-229829
R_1259	R-HSA-155761
R_1260	R-HSA-962056
R_1261	R-HSA-376422
R_1262	R-HSA-651651
R_1263	R-HSA-422874
R_1264	R-HSA-151981
R_1265	R-HSA-818260
R_1266	R-HSA-635551
R_1267	R-HSA-135081
R_1268	R-HSA-464960
R_1269	R-HSA-680088
R_1270	R-HSA-259764
R_1271	R-HSA-885950
R_1272	R-HSA-190882
R_1273	R-HSA-687505
R_1274	R-HSA-519423
R_1275	R-HSA-746913
R_1276	R-HSA-239525
R_1277	R-HSA-677725
R_1278	R-HSA-107993
