# Supplementary material for: EHMN 2026: A Thermodynamically Refined, SBML-Standardised Human Metabolic Network for Genome-Scale Analysis and QSP Integration
Source: Metabolites. 2026 Mar 31;16(4):236. doi: 10.3390/metabo16040236 (PMC13118034; doi:10.3390/metabo16040236)
Supplement: Supplementary file 1 [file metabolites-16-00236-s001.zip › S4_Reactome_gene_to_pathway_table.csv]

ensembl_gene_id	reactome_leaf_pathway_id
ENSG00000000001	R-HSA-710946
ENSG00000000002	R-HSA-828740
ENSG00000000003	R-HSA-693645
ENSG00000000004	R-HSA-799742
ENSG00000000005	R-HSA-452649
ENSG00000000006	R-HSA-617498
ENSG00000000007	R-HSA-659443
ENSG00000000008	R-HSA-591669
ENSG00000000009	R-HSA-286025
ENSG00000000010	R-HSA-491710
ENSG00000000011	R-HSA-308528
ENSG00000000012	R-HSA-526815
ENSG00000000013	R-HSA-838444
ENSG00000000014	R-HSA-143139
ENSG00000000015	R-HSA-870201
ENSG00000000016	R-HSA-767723
ENSG00000000017	R-HSA-696864
ENSG00000000018	R-HSA-308900
ENSG00000000019	R-HSA-270138
ENSG00000000020	R-HSA-790874
ENSG00000000021	R-HSA-145194
ENSG00000000022	R-HSA-730116
ENSG00000000023	R-HSA-832817
ENSG00000000024	R-HSA-837688
ENSG00000000025	R-HSA-251041
ENSG00000000026	R-HSA-810449
ENSG00000000027	R-HSA-349384
ENSG00000000028	R-HSA-237804
ENSG00000000029	R-HSA-280477
ENSG00000000030	R-HSA-525703
ENSG00000000031	R-HSA-943982
ENSG00000000032	R-HSA-828740
ENSG00000000033	R-HSA-896605
ENSG00000000034	R-HSA-786626
ENSG00000000035	R-HSA-943982
ENSG00000000036	R-HSA-911046
ENSG00000000037	R-HSA-882921
ENSG00000000038	R-HSA-768235
ENSG00000000039	R-HSA-206064
ENSG00000000040	R-HSA-569882
ENSG00000000041	R-HSA-644301
ENSG00000000042	R-HSA-417929
ENSG00000000043	R-HSA-602609
ENSG00000000044	R-HSA-663981
ENSG00000000045	R-HSA-470706
ENSG00000000046	R-HSA-876410
ENSG00000000047	R-HSA-121269
ENSG00000000048	R-HSA-710946
ENSG00000000049	R-HSA-992792
ENSG00000000050	R-HSA-519230
ENSG00000000051	R-HSA-311354
ENSG00000000052	R-HSA-519230
ENSG00000000053	R-HSA-865495
ENSG00000000054	R-HSA-914232
ENSG00000000055	R-HSA-306654
ENSG00000000056	R-HSA-434929
ENSG00000000057	R-HSA-996319
ENSG00000000058	R-HSA-125276
ENSG00000000059	R-HSA-207181
ENSG00000000060	R-HSA-239525
ENSG00000000061	R-HSA-106648
ENSG00000000062	R-HSA-612525
ENSG00000000063	R-HSA-270015
ENSG00000000064	R-HSA-502931
ENSG00000000065	R-HSA-905845
ENSG00000000066	R-HSA-577658
ENSG00000000067	R-HSA-782423
ENSG00000000068	R-HSA-259617
ENSG00000000069	R-HSA-244246
ENSG00000000070	R-HSA-596237
ENSG00000000071	R-HSA-885950
ENSG00000000072	R-HSA-624778
ENSG00000000073	R-HSA-389203
ENSG00000000074	R-HSA-153139
ENSG00000000075	R-HSA-950390
ENSG00000000076	R-HSA-269431
ENSG00000000077	R-HSA-832817
ENSG00000000078	R-HSA-138781
ENSG00000000079	R-HSA-370652
ENSG00000000080	R-HSA-344957
ENSG00000000081	R-HSA-367938
ENSG00000000082	R-HSA-545346
ENSG00000000083	R-HSA-832817
ENSG00000000084	R-HSA-308484
ENSG00000000085	R-HSA-895659
ENSG00000000086	R-HSA-125276
ENSG00000000087	R-HSA-206064
ENSG00000000088	R-HSA-882921
ENSG00000000089	R-HSA-220063
ENSG00000000090	R-HSA-768116
ENSG00000000091	R-HSA-720436
ENSG00000000092	R-HSA-480349
ENSG00000000093	R-HSA-725935
ENSG00000000094	R-HSA-968260
ENSG00000000095	R-HSA-990729
ENSG00000000096	R-HSA-214604
ENSG00000000097	R-HSA-786626
ENSG00000000098	R-HSA-730909
ENSG00000000099	R-HSA-204494
ENSG00000000100	R-HSA-987257
ENSG00000000101	R-HSA-653956
ENSG00000000102	R-HSA-968260
ENSG00000000103	R-HSA-580020
ENSG00000000104	R-HSA-895659
ENSG00000000105	R-HSA-382299
ENSG00000000106	R-HSA-214890
ENSG00000000107	R-HSA-704642
ENSG00000000108	R-HSA-513101
ENSG00000000109	R-HSA-825101
ENSG00000000110	R-HSA-525484
ENSG00000000111	R-HSA-952354
ENSG00000000112	R-HSA-822214
ENSG00000000113	R-HSA-442009
ENSG00000000114	R-HSA-400519
ENSG00000000115	R-HSA-602609
ENSG00000000116	R-HSA-658841
ENSG00000000117	R-HSA-943982
ENSG00000000118	R-HSA-285015
ENSG00000000119	R-HSA-814627
ENSG00000000120	R-HSA-368472
ENSG00000000121	R-HSA-130588
ENSG00000000122	R-HSA-208422
ENSG00000000123	R-HSA-911046
ENSG00000000124	R-HSA-143139
ENSG00000000125	R-HSA-470706
ENSG00000000126	R-HSA-843304
ENSG00000000127	R-HSA-886016
ENSG00000000128	R-HSA-725935
ENSG00000000129	R-HSA-468424
ENSG00000000130	R-HSA-925536
ENSG00000000131	R-HSA-996319
ENSG00000000132	R-HSA-367938
ENSG00000000133	R-HSA-704642
ENSG00000000134	R-HSA-559109
ENSG00000000135	R-HSA-258409
ENSG00000000136	R-HSA-106295
ENSG00000000137	R-HSA-981662
ENSG00000000138	R-HSA-975376
ENSG00000000139	R-HSA-765333
ENSG00000000140	R-HSA-349952
ENSG00000000141	R-HSA-777458
ENSG00000000142	R-HSA-308528
ENSG00000000143	R-HSA-901412
ENSG00000000144	R-HSA-106295
ENSG00000000145	R-HSA-475459
ENSG00000000146	R-HSA-893066
ENSG00000000147	R-HSA-573234
ENSG00000000148	R-HSA-794382
ENSG00000000149	R-HSA-790874
ENSG00000000150	R-HSA-629172
ENSG00000000151	R-HSA-586053
ENSG00000000152	R-HSA-255215
ENSG00000000153	R-HSA-382299
ENSG00000000154	R-HSA-563444
ENSG00000000155	R-HSA-867981
ENSG00000000156	R-HSA-868053
ENSG00000000157	R-HSA-568154
ENSG00000000158	R-HSA-558586
ENSG00000000159	R-HSA-730116
ENSG00000000160	R-HSA-382814
ENSG00000000161	R-HSA-794382
ENSG00000000162	R-HSA-704642
ENSG00000000163	R-HSA-830288
ENSG00000000164	R-HSA-696864
ENSG00000000165	R-HSA-771823
ENSG00000000166	R-HSA-970265
ENSG00000000167	R-HSA-880194
ENSG00000000168	R-HSA-404930
ENSG00000000169	R-HSA-933623
ENSG00000000170	R-HSA-336414
ENSG00000000171	R-HSA-244246
ENSG00000000172	R-HSA-221285
ENSG00000000173	R-HSA-343612
ENSG00000000174	R-HSA-124577
ENSG00000000175	R-HSA-467172
ENSG00000000176	R-HSA-519236
ENSG00000000177	R-HSA-665512
ENSG00000000178	R-HSA-710946
ENSG00000000179	R-HSA-651651
ENSG00000000180	R-HSA-757057
ENSG00000000181	R-HSA-696864
ENSG00000000182	R-HSA-934706
ENSG00000000183	R-HSA-387407
ENSG00000000184	R-HSA-475459
ENSG00000000185	R-HSA-693611
ENSG00000000186	R-HSA-659443
ENSG00000000187	R-HSA-572587
ENSG00000000188	R-HSA-696864
ENSG00000000189	R-HSA-693611
ENSG00000000190	R-HSA-872608
ENSG00000000191	R-HSA-394411
ENSG00000000192	R-HSA-591761
ENSG00000000193	R-HSA-155761
ENSG00000000194	R-HSA-746050
ENSG00000000195	R-HSA-911046
ENSG00000000196	R-HSA-248696
ENSG00000000197	R-HSA-351992
ENSG00000000198	R-HSA-220063
ENSG00000000199	R-HSA-708517
ENSG00000000200	R-HSA-675921
ENSG00000000201	R-HSA-817715
ENSG00000000202	R-HSA-967135
ENSG00000000203	R-HSA-828740
ENSG00000000204	R-HSA-914634
ENSG00000000205	R-HSA-269431
ENSG00000000206	R-HSA-940448
ENSG00000000207	R-HSA-982233
ENSG00000000208	R-HSA-320291
ENSG00000000209	R-HSA-771823
ENSG00000000210	R-HSA-951493
ENSG00000000211	R-HSA-826008
ENSG00000000212	R-HSA-355947
ENSG00000000213	R-HSA-113745
ENSG00000000214	R-HSA-231514
ENSG00000000215	R-HSA-514120
ENSG00000000216	R-HSA-625705
ENSG00000000217	R-HSA-619459
ENSG00000000218	R-HSA-204494
ENSG00000000219	R-HSA-727614
ENSG00000000220	R-HSA-769545
ENSG00000000221	R-HSA-595819
ENSG00000000222	R-HSA-111556
ENSG00000000223	R-HSA-690477
ENSG00000000224	R-HSA-275857
ENSG00000000225	R-HSA-914628
ENSG00000000226	R-HSA-625705
ENSG00000000227	R-HSA-417743
ENSG00000000228	R-HSA-467529
ENSG00000000229	R-HSA-526815
ENSG00000000230	R-HSA-622025
ENSG00000000231	R-HSA-393431
ENSG00000000232	R-HSA-399773
ENSG00000000233	R-HSA-428929
ENSG00000000234	R-HSA-591453
ENSG00000000235	R-HSA-285015
ENSG00000000236	R-HSA-577658
ENSG00000000237	R-HSA-474913
ENSG00000000238	R-HSA-729022
ENSG00000000239	R-HSA-745654
ENSG00000000240	R-HSA-478893
ENSG00000000241	R-HSA-251041
ENSG00000000242	R-HSA-386903
ENSG00000000243	R-HSA-625077
ENSG00000000244	R-HSA-988155
ENSG00000000245	R-HSA-369992
ENSG00000000246	R-HSA-699826
ENSG00000000247	R-HSA-994290
ENSG00000000248	R-HSA-320291
ENSG00000000249	R-HSA-942957
ENSG00000000250	R-HSA-754321
ENSG00000000251	R-HSA-755163
ENSG00000000252	R-HSA-875950
ENSG00000000253	R-HSA-421554
ENSG00000000254	R-HSA-442009
ENSG00000000255	R-HSA-214604
ENSG00000000256	R-HSA-122836
ENSG00000000257	R-HSA-927864
ENSG00000000258	R-HSA-769545
ENSG00000000259	R-HSA-606505
ENSG00000000260	R-HSA-165219
ENSG00000000261	R-HSA-519423
ENSG00000000262	R-HSA-491781
ENSG00000000263	R-HSA-909944
ENSG00000000264	R-HSA-152861
ENSG00000000265	R-HSA-401294
ENSG00000000266	R-HSA-315555
ENSG00000000267	R-HSA-401294
ENSG00000000268	R-HSA-355947
ENSG00000000269	R-HSA-699826
ENSG00000000270	R-HSA-470706
ENSG00000000271	R-HSA-129215
ENSG00000000272	R-HSA-350811
ENSG00000000273	R-HSA-187763
ENSG00000000274	R-HSA-538801
ENSG00000000275	R-HSA-245321
ENSG00000000276	R-HSA-645671
ENSG00000000277	R-HSA-480349
ENSG00000000278	R-HSA-288474
ENSG00000000279	R-HSA-237804
ENSG00000000280	R-HSA-184110
ENSG00000000281	R-HSA-786626
ENSG00000000282	R-HSA-865495
ENSG00000000283	R-HSA-156584
ENSG00000000284	R-HSA-302862
ENSG00000000285	R-HSA-970265
ENSG00000000286	R-HSA-591669
ENSG00000000287	R-HSA-729022
ENSG00000000288	R-HSA-951493
ENSG00000000289	R-HSA-197604
ENSG00000000290	R-HSA-335397
ENSG00000000291	R-HSA-871369
ENSG00000000292	R-HSA-159661
ENSG00000000293	R-HSA-796790
ENSG00000000294	R-HSA-259764
ENSG00000000295	R-HSA-691112
ENSG00000000296	R-HSA-123775
ENSG00000000297	R-HSA-593634
ENSG00000000298	R-HSA-696864
ENSG00000000299	R-HSA-204494
ENSG00000000300	R-HSA-602467
ENSG00000000301	R-HSA-745654
ENSG00000000302	R-HSA-187810
ENSG00000000303	R-HSA-106648
ENSG00000000304	R-HSA-549959
ENSG00000000305	R-HSA-187810
ENSG00000000306	R-HSA-909944
ENSG00000000307	R-HSA-891699
ENSG00000000308	R-HSA-230656
ENSG00000000309	R-HSA-545190
ENSG00000000310	R-HSA-828740
ENSG00000000311	R-HSA-975376
ENSG00000000312	R-HSA-280477
ENSG00000000313	R-HSA-328082
ENSG00000000314	R-HSA-227403
ENSG00000000315	R-HSA-470141
ENSG00000000316	R-HSA-177523
ENSG00000000317	R-HSA-782423
ENSG00000000318	R-HSA-588200
ENSG00000000319	R-HSA-393909
ENSG00000000320	R-HSA-962617
ENSG00000000321	R-HSA-152861
ENSG00000000322	R-HSA-330010
ENSG00000000323	R-HSA-607039
ENSG00000000324	R-HSA-943780
ENSG00000000325	R-HSA-150827
ENSG00000000326	R-HSA-231551
ENSG00000000327	R-HSA-555214
ENSG00000000328	R-HSA-519236
ENSG00000000329	R-HSA-690477
ENSG00000000330	R-HSA-612414
ENSG00000000331	R-HSA-513101
ENSG00000000332	R-HSA-679105
ENSG00000000333	R-HSA-343297
ENSG00000000334	R-HSA-699826
ENSG00000000335	R-HSA-579975
ENSG00000000336	R-HSA-156836
ENSG00000000337	R-HSA-171845
ENSG00000000338	R-HSA-335397
ENSG00000000339	R-HSA-749086
ENSG00000000340	R-HSA-594523
ENSG00000000341	R-HSA-720097
ENSG00000000342	R-HSA-427101
ENSG00000000343	R-HSA-914232
ENSG00000000344	R-HSA-349952
ENSG00000000345	R-HSA-317869
ENSG00000000346	R-HSA-908607
ENSG00000000347	R-HSA-150827
ENSG00000000348	R-HSA-679822
ENSG00000000349	R-HSA-275857
ENSG00000000350	R-HSA-659862
ENSG00000000351	R-HSA-868053
ENSG00000000352	R-HSA-720436
ENSG00000000353	R-HSA-257195
ENSG00000000354	R-HSA-606505
ENSG00000000355	R-HSA-524220
ENSG00000000356	R-HSA-286025
ENSG00000000357	R-HSA-632053
ENSG00000000358	R-HSA-478173
ENSG00000000359	R-HSA-139844
ENSG00000000360	R-HSA-470141
ENSG00000000361	R-HSA-429161
ENSG00000000362	R-HSA-643883
ENSG00000000363	R-HSA-720436
ENSG00000000364	R-HSA-767723
ENSG00000000365	R-HSA-270610
ENSG00000000366	R-HSA-990729
ENSG00000000367	R-HSA-309936
ENSG00000000368	R-HSA-241515
ENSG00000000369	R-HSA-207181
ENSG00000000370	R-HSA-320291
ENSG00000000371	R-HSA-524220
ENSG00000000372	R-HSA-799742
ENSG00000000373	R-HSA-887160
ENSG00000000374	R-HSA-575846
ENSG00000000375	R-HSA-765333
ENSG00000000376	R-HSA-858004
ENSG00000000377	R-HSA-160942
ENSG00000000378	R-HSA-138059
ENSG00000000379	R-HSA-763266
ENSG00000000380	R-HSA-770530
ENSG00000000381	R-HSA-526815
ENSG00000000382	R-HSA-215558
ENSG00000000383	R-HSA-170518
ENSG00000000384	R-HSA-857337
ENSG00000000385	R-HSA-624778
ENSG00000000386	R-HSA-763266
ENSG00000000387	R-HSA-908607
ENSG00000000388	R-HSA-942680
ENSG00000000389	R-HSA-455985
ENSG00000000390	R-HSA-809402
ENSG00000000391	R-HSA-579202
ENSG00000000392	R-HSA-699826
ENSG00000000393	R-HSA-462549
ENSG00000000394	R-HSA-389363
ENSG00000000395	R-HSA-394411
ENSG00000000396	R-HSA-605161
ENSG00000000397	R-HSA-359357
ENSG00000000398	R-HSA-635551
ENSG00000000399	R-HSA-643959
ENSG00000000400	R-HSA-898310
ENSG00000000401	R-HSA-806889
ENSG00000000402	R-HSA-919738
ENSG00000000403	R-HSA-905845
ENSG00000000404	R-HSA-328082
ENSG00000000405	R-HSA-868416
ENSG00000000406	R-HSA-306654
ENSG00000000407	R-HSA-538626
ENSG00000000408	R-HSA-836482
ENSG00000000409	R-HSA-580020
ENSG00000000410	R-HSA-343612
ENSG00000000411	R-HSA-223202
ENSG00000000412	R-HSA-758009
ENSG00000000413	R-HSA-360448
ENSG00000000414	R-HSA-896605
ENSG00000000415	R-HSA-624778
ENSG00000000416	R-HSA-926556
ENSG00000000417	R-HSA-579975
ENSG00000000418	R-HSA-939617
ENSG00000000419	R-HSA-991630
ENSG00000000420	R-HSA-682009
ENSG00000000421	R-HSA-770530
ENSG00000000422	R-HSA-470141
ENSG00000000423	R-HSA-564811
ENSG00000000424	R-HSA-545346
ENSG00000000425	R-HSA-187810
ENSG00000000426	R-HSA-539702
ENSG00000000427	R-HSA-270015
ENSG00000000428	R-HSA-951563
ENSG00000000429	R-HSA-410590
ENSG00000000430	R-HSA-769572
ENSG00000000431	R-HSA-183599
ENSG00000000432	R-HSA-720097
ENSG00000000433	R-HSA-246005
ENSG00000000434	R-HSA-952136
ENSG00000000435	R-HSA-672283
ENSG00000000436	R-HSA-878290
ENSG00000000437	R-HSA-462549
ENSG00000000438	R-HSA-984215
ENSG00000000439	R-HSA-736261
ENSG00000000440	R-HSA-665476
ENSG00000000441	R-HSA-355947
ENSG00000000442	R-HSA-943982
ENSG00000000443	R-HSA-635551
ENSG00000000444	R-HSA-384258
ENSG00000000445	R-HSA-946296
ENSG00000000446	R-HSA-696951
ENSG00000000447	R-HSA-732638
ENSG00000000448	R-HSA-224352
ENSG00000000449	R-HSA-975376
ENSG00000000450	R-HSA-962056
ENSG00000000451	R-HSA-505719
ENSG00000000452	R-HSA-567445
ENSG00000000453	R-HSA-169796
ENSG00000000454	R-HSA-640537
ENSG00000000455	R-HSA-150827
ENSG00000000456	R-HSA-533027
ENSG00000000457	R-HSA-159661
ENSG00000000458	R-HSA-632276
ENSG00000000459	R-HSA-354248
ENSG00000000460	R-HSA-730116
ENSG00000000461	R-HSA-927864
ENSG00000000462	R-HSA-817715
ENSG00000000463	R-HSA-970265
ENSG00000000464	R-HSA-468424
ENSG00000000465	R-HSA-672400
ENSG00000000466	R-HSA-141568
ENSG00000000467	R-HSA-696861
ENSG00000000468	R-HSA-769545
ENSG00000000469	R-HSA-526386
ENSG00000000470	R-HSA-488190
ENSG00000000471	R-HSA-373035
ENSG00000000472	R-HSA-594523
ENSG00000000473	R-HSA-836482
ENSG00000000474	R-HSA-474913
ENSG00000000475	R-HSA-730116
ENSG00000000476	R-HSA-349384
ENSG00000000477	R-HSA-627299
ENSG00000000478	R-HSA-133878
ENSG00000000479	R-HSA-422407
ENSG00000000480	R-HSA-767723
ENSG00000000481	R-HSA-594523
ENSG00000000482	R-HSA-524220
ENSG00000000483	R-HSA-106295
ENSG00000000484	R-HSA-964682
ENSG00000000485	R-HSA-318000
ENSG00000000486	R-HSA-642317
ENSG00000000487	R-HSA-799334
ENSG00000000488	R-HSA-294211
ENSG00000000489	R-HSA-898310
ENSG00000000490	R-HSA-231551
ENSG00000000491	R-HSA-502931
ENSG00000000492	R-HSA-539702
ENSG00000000493	R-HSA-934706
ENSG00000000494	R-HSA-343612
ENSG00000000495	R-HSA-503542
ENSG00000000496	R-HSA-353583
ENSG00000000497	R-HSA-368414
ENSG00000000498	R-HSA-736909
ENSG00000000499	R-HSA-491781
ENSG00000000500	R-HSA-898310
ENSG00000000501	R-HSA-206064
ENSG00000000502	R-HSA-137244
ENSG00000000503	R-HSA-125276
ENSG00000000504	R-HSA-885950
ENSG00000000505	R-HSA-617805
ENSG00000000506	R-HSA-696664
ENSG00000000507	R-HSA-914634
ENSG00000000508	R-HSA-255215
ENSG00000000509	R-HSA-401621
ENSG00000000510	R-HSA-951493
ENSG00000000511	R-HSA-519423
ENSG00000000512	R-HSA-287069
ENSG00000000513	R-HSA-885950
ENSG00000000514	R-HSA-350109
ENSG00000000515	R-HSA-275371
ENSG00000000516	R-HSA-870201
ENSG00000000517	R-HSA-359357
ENSG00000000518	R-HSA-195045
ENSG00000000519	R-HSA-940038
ENSG00000000520	R-HSA-927216
ENSG00000000521	R-HSA-316563
ENSG00000000522	R-HSA-188619
ENSG00000000523	R-HSA-934706
ENSG00000000524	R-HSA-422874
ENSG00000000525	R-HSA-910403
ENSG00000000526	R-HSA-868053
ENSG00000000527	R-HSA-777446
ENSG00000000528	R-HSA-962631
ENSG00000000529	R-HSA-755163
ENSG00000000530	R-HSA-464960
ENSG00000000531	R-HSA-909944
ENSG00000000532	R-HSA-470706
ENSG00000000533	R-HSA-748702
ENSG00000000534	R-HSA-109208
ENSG00000000535	R-HSA-757057
ENSG00000000536	R-HSA-177523
ENSG00000000537	R-HSA-691786
ENSG00000000538	R-HSA-987257
ENSG00000000539	R-HSA-529796
ENSG00000000540	R-HSA-435028
ENSG00000000541	R-HSA-487635
ENSG00000000542	R-HSA-590691
ENSG00000000543	R-HSA-809855
ENSG00000000544	R-HSA-871570
ENSG00000000545	R-HSA-393909
ENSG00000000546	R-HSA-330589
ENSG00000000547	R-HSA-459636
ENSG00000000548	R-HSA-422874
ENSG00000000549	R-HSA-872241
ENSG00000000550	R-HSA-622025
ENSG00000000551	R-HSA-474913
ENSG00000000552	R-HSA-205941
ENSG00000000553	R-HSA-891487
ENSG00000000554	R-HSA-419554
ENSG00000000555	R-HSA-940038
ENSG00000000556	R-HSA-214188
ENSG00000000557	R-HSA-190882
ENSG00000000558	R-HSA-182440
ENSG00000000559	R-HSA-106648
ENSG00000000560	R-HSA-287069
ENSG00000000561	R-HSA-870201
ENSG00000000562	R-HSA-349952
ENSG00000000563	R-HSA-133878
ENSG00000000564	R-HSA-316563
ENSG00000000565	R-HSA-556296
ENSG00000000566	R-HSA-962631
ENSG00000000567	R-HSA-777458
ENSG00000000568	R-HSA-156584
ENSG00000000569	R-HSA-417587
ENSG00000000570	R-HSA-533027
ENSG00000000571	R-HSA-924075
ENSG00000000572	R-HSA-475459
ENSG00000000573	R-HSA-914628
ENSG00000000574	R-HSA-244246
ENSG00000000575	R-HSA-893066
ENSG00000000576	R-HSA-106295
ENSG00000000577	R-HSA-382814
ENSG00000000578	R-HSA-769996
ENSG00000000579	R-HSA-619459
ENSG00000000580	R-HSA-527608
ENSG00000000581	R-HSA-939617
ENSG00000000582	R-HSA-369992
ENSG00000000583	R-HSA-548801
ENSG00000000584	R-HSA-978489
ENSG00000000585	R-HSA-836482
ENSG00000000586	R-HSA-810449
ENSG00000000587	R-HSA-419259
ENSG00000000588	R-HSA-224893
ENSG00000000589	R-HSA-720436
ENSG00000000590	R-HSA-122836
ENSG00000000591	R-HSA-543798
ENSG00000000592	R-HSA-294870
ENSG00000000593	R-HSA-878290
ENSG00000000594	R-HSA-765909
ENSG00000000595	R-HSA-404337
ENSG00000000596	R-HSA-255215
ENSG00000000597	R-HSA-597687
ENSG00000000598	R-HSA-404930
ENSG00000000599	R-HSA-757057
ENSG00000000600	R-HSA-799162
ENSG00000000601	R-HSA-343612
ENSG00000000602	R-HSA-988155
ENSG00000000603	R-HSA-205941
ENSG00000000604	R-HSA-799334
ENSG00000000605	R-HSA-220182
ENSG00000000606	R-HSA-417743
ENSG00000000607	R-HSA-677725
ENSG00000000608	R-HSA-559764
ENSG00000000609	R-HSA-693611
ENSG00000000610	R-HSA-379424
ENSG00000000611	R-HSA-474643
ENSG00000000612	R-HSA-947907
ENSG00000000613	R-HSA-187810
ENSG00000000614	R-HSA-122431
ENSG00000000615	R-HSA-519236
ENSG00000000616	R-HSA-145413
ENSG00000000617	R-HSA-924330
ENSG00000000618	R-HSA-836482
ENSG00000000619	R-HSA-282620
ENSG00000000620	R-HSA-641243
ENSG00000000621	R-HSA-815299
ENSG00000000622	R-HSA-720436
ENSG00000000623	R-HSA-350811
ENSG00000000624	R-HSA-253656
ENSG00000000625	R-HSA-991630
ENSG00000000626	R-HSA-122836
ENSG00000000627	R-HSA-111556
ENSG00000000628	R-HSA-875212
ENSG00000000629	R-HSA-577658
ENSG00000000630	R-HSA-155761
ENSG00000000631	R-HSA-803228
ENSG00000000632	R-HSA-237804
ENSG00000000633	R-HSA-847954
ENSG00000000634	R-HSA-617498
ENSG00000000635	R-HSA-594523
ENSG00000000636	R-HSA-943780
ENSG00000000637	R-HSA-435028
ENSG00000000638	R-HSA-950390
ENSG00000000639	R-HSA-368472
ENSG00000000640	R-HSA-156584
ENSG00000000641	R-HSA-456023
ENSG00000000642	R-HSA-525703
ENSG00000000643	R-HSA-990729
ENSG00000000644	R-HSA-568680
ENSG00000000645	R-HSA-591761
ENSG00000000646	R-HSA-868416
ENSG00000000647	R-HSA-133878
ENSG00000000648	R-HSA-474913
ENSG00000000649	R-HSA-502931
ENSG00000000650	R-HSA-826008
ENSG00000000651	R-HSA-901412
ENSG00000000652	R-HSA-200991
ENSG00000000653	R-HSA-978247
ENSG00000000654	R-HSA-206064
ENSG00000000655	R-HSA-150827
ENSG00000000656	R-HSA-106648
ENSG00000000657	R-HSA-782423
ENSG00000000658	R-HSA-470706
ENSG00000000659	R-HSA-502931
ENSG00000000660	R-HSA-368224
ENSG00000000661	R-HSA-923009
ENSG00000000662	R-HSA-214188
ENSG00000000663	R-HSA-701181
ENSG00000000664	R-HSA-349384
ENSG00000000665	R-HSA-679822
ENSG00000000666	R-HSA-294870
ENSG00000000667	R-HSA-968831
ENSG00000000668	R-HSA-417929
ENSG00000000669	R-HSA-244246
ENSG00000000670	R-HSA-568680
ENSG00000000671	R-HSA-302862
ENSG00000000672	R-HSA-547319
ENSG00000000673	R-HSA-275371
ENSG00000000674	R-HSA-771823
ENSG00000000675	R-HSA-733983
ENSG00000000676	R-HSA-612414
ENSG00000000677	R-HSA-505719
ENSG00000000678	R-HSA-822214
ENSG00000000679	R-HSA-543642
ENSG00000000680	R-HSA-208422
ENSG00000000681	R-HSA-294870
ENSG00000000682	R-HSA-629172
ENSG00000000683	R-HSA-282620
ENSG00000000684	R-HSA-258409
ENSG00000000685	R-HSA-248696
ENSG00000000686	R-HSA-591453
ENSG00000000687	R-HSA-619459
ENSG00000000688	R-HSA-573199
ENSG00000000689	R-HSA-184110
ENSG00000000690	R-HSA-872608
ENSG00000000691	R-HSA-863437
ENSG00000000692	R-HSA-353451
ENSG00000000693	R-HSA-316563
ENSG00000000694	R-HSA-302862
ENSG00000000695	R-HSA-464960
ENSG00000000696	R-HSA-388107
ENSG00000000697	R-HSA-462549
ENSG00000000698	R-HSA-615202
ENSG00000000699	R-HSA-588200
ENSG00000000700	R-HSA-857337
ENSG00000000701	R-HSA-396563
ENSG00000000702	R-HSA-988155
ENSG00000000703	R-HSA-525703
ENSG00000000704	R-HSA-308484
ENSG00000000705	R-HSA-619459
ENSG00000000706	R-HSA-981662
ENSG00000000707	R-HSA-429161
ENSG00000000708	R-HSA-696864
ENSG00000000709	R-HSA-607620
ENSG00000000710	R-HSA-520541
ENSG00000000711	R-HSA-430911
ENSG00000000712	R-HSA-933623
ENSG00000000713	R-HSA-596237
ENSG00000000714	R-HSA-987257
ENSG00000000715	R-HSA-597687
ENSG00000000716	R-HSA-248696
ENSG00000000717	R-HSA-573199
ENSG00000000718	R-HSA-529796
ENSG00000000719	R-HSA-524220
ENSG00000000720	R-HSA-111572
ENSG00000000721	R-HSA-138059
ENSG00000000722	R-HSA-265294
ENSG00000000723	R-HSA-799162
ENSG00000000724	R-HSA-852041
ENSG00000000725	R-HSA-290925
ENSG00000000726	R-HSA-464960
ENSG00000000727	R-HSA-803228
ENSG00000000728	R-HSA-962056
ENSG00000000729	R-HSA-308484
ENSG00000000730	R-HSA-765909
ENSG00000000731	R-HSA-139844
ENSG00000000732	R-HSA-556296
ENSG00000000733	R-HSA-733983
ENSG00000000734	R-HSA-572587
ENSG00000000735	R-HSA-484807
ENSG00000000736	R-HSA-677725
ENSG00000000737	R-HSA-962631
ENSG00000000738	R-HSA-547319
ENSG00000000739	R-HSA-182440
ENSG00000000740	R-HSA-428662
ENSG00000000741	R-HSA-340478
ENSG00000000742	R-HSA-122836
ENSG00000000743	R-HSA-729022
ENSG00000000744	R-HSA-308484
ENSG00000000745	R-HSA-170535
ENSG00000000746	R-HSA-946296
ENSG00000000747	R-HSA-329526
ENSG00000000748	R-HSA-799162
ENSG00000000749	R-HSA-480651
ENSG00000000750	R-HSA-588200
ENSG00000000751	R-HSA-990761
ENSG00000000752	R-HSA-421554
ENSG00000000753	R-HSA-568154
ENSG00000000754	R-HSA-505023
ENSG00000000755	R-HSA-355968
ENSG00000000756	R-HSA-878290
ENSG00000000757	R-HSA-214188
ENSG00000000758	R-HSA-978247
ENSG00000000759	R-HSA-320291
ENSG00000000760	R-HSA-799742
ENSG00000000761	R-HSA-227403
ENSG00000000762	R-HSA-914628
ENSG00000000763	R-HSA-317869
ENSG00000000764	R-HSA-270610
ENSG00000000765	R-HSA-588200
ENSG00000000766	R-HSA-153139
ENSG00000000767	R-HSA-484807
ENSG00000000768	R-HSA-693645
ENSG00000000769	R-HSA-474643
ENSG00000000770	R-HSA-981441
ENSG00000000771	R-HSA-350811
ENSG00000000772	R-HSA-330010
ENSG00000000773	R-HSA-898310
ENSG00000000774	R-HSA-826008
ENSG00000000775	R-HSA-809402
ENSG00000000776	R-HSA-591669
ENSG00000000777	R-HSA-223202
ENSG00000000778	R-HSA-419554
ENSG00000000779	R-HSA-425784
ENSG00000000780	R-HSA-502931
ENSG00000000781	R-HSA-145413
ENSG00000000782	R-HSA-871570
ENSG00000000783	R-HSA-961286
ENSG00000000784	R-HSA-847954
ENSG00000000785	R-HSA-498383
ENSG00000000786	R-HSA-825101
ENSG00000000787	R-HSA-430911
ENSG00000000788	R-HSA-249105
ENSG00000000789	R-HSA-817715
ENSG00000000790	R-HSA-240476
ENSG00000000791	R-HSA-580020
ENSG00000000792	R-HSA-399773
ENSG00000000793	R-HSA-368472
ENSG00000000794	R-HSA-729425
ENSG00000000795	R-HSA-602609
ENSG00000000796	R-HSA-617498
ENSG00000000797	R-HSA-719914
ENSG00000000798	R-HSA-941719
ENSG00000000799	R-HSA-559764
ENSG00000000800	R-HSA-651651
ENSG00000000801	R-HSA-605161
ENSG00000000802	R-HSA-905845
ENSG00000000803	R-HSA-961286
ENSG00000000804	R-HSA-882921
ENSG00000000805	R-HSA-351992
ENSG00000000806	R-HSA-214604
ENSG00000000807	R-HSA-975376
ENSG00000000808	R-HSA-875950
ENSG00000000809	R-HSA-107993
ENSG00000000810	R-HSA-517086
ENSG00000000811	R-HSA-542334
ENSG00000000812	R-HSA-911046
ENSG00000000813	R-HSA-729022
ENSG00000000814	R-HSA-113745
ENSG00000000815	R-HSA-248696
ENSG00000000816	R-HSA-462118
ENSG00000000817	R-HSA-704642
ENSG00000000818	R-HSA-722925
ENSG00000000819	R-HSA-365738
ENSG00000000820	R-HSA-127418
ENSG00000000821	R-HSA-696861
ENSG00000000822	R-HSA-691112
ENSG00000000823	R-HSA-129446
ENSG00000000824	R-HSA-796943
ENSG00000000825	R-HSA-229829
ENSG00000000826	R-HSA-866665
ENSG00000000827	R-HSA-615202
ENSG00000000828	R-HSA-270015
ENSG00000000829	R-HSA-543642
ENSG00000000830	R-HSA-900547
ENSG00000000831	R-HSA-887160
ENSG00000000832	R-HSA-329526
ENSG00000000833	R-HSA-609803
ENSG00000000834	R-HSA-343612
ENSG00000000835	R-HSA-696864
ENSG00000000836	R-HSA-593553
ENSG00000000837	R-HSA-425784
ENSG00000000838	R-HSA-865532
ENSG00000000839	R-HSA-131183
ENSG00000000840	R-HSA-156584
ENSG00000000841	R-HSA-790874
ENSG00000000842	R-HSA-945200
ENSG00000000843	R-HSA-353451
ENSG00000000844	R-HSA-838444
ENSG00000000845	R-HSA-622025
ENSG00000000846	R-HSA-393909
ENSG00000000847	R-HSA-171666
ENSG00000000848	R-HSA-863437
ENSG00000000849	R-HSA-794382
ENSG00000000850	R-HSA-617805
ENSG00000000851	R-HSA-367938
ENSG00000000852	R-HSA-799334
ENSG00000000853	R-HSA-871570
ENSG00000000854	R-HSA-477503
ENSG00000000855	R-HSA-309936
ENSG00000000856	R-HSA-617805
ENSG00000000857	R-HSA-900547
ENSG00000000858	R-HSA-651651
ENSG00000000859	R-HSA-145413
ENSG00000000860	R-HSA-931796
ENSG00000000861	R-HSA-837688
ENSG00000000862	R-HSA-434929
ENSG00000000863	R-HSA-491710
ENSG00000000864	R-HSA-763574
ENSG00000000865	R-HSA-165219
ENSG00000000866	R-HSA-951493
ENSG00000000867	R-HSA-420599
ENSG00000000868	R-HSA-111556
ENSG00000000869	R-HSA-388107
ENSG00000000870	R-HSA-529796
ENSG00000000871	R-HSA-924330
ENSG00000000872	R-HSA-246005
ENSG00000000873	R-HSA-430911
ENSG00000000874	R-HSA-588200
ENSG00000000875	R-HSA-303699
ENSG00000000876	R-HSA-204494
ENSG00000000877	R-HSA-400519
ENSG00000000878	R-HSA-875950
ENSG00000000879	R-HSA-387407
ENSG00000000880	R-HSA-767723
ENSG00000000881	R-HSA-975376
ENSG00000000882	R-HSA-214188
ENSG00000000883	R-HSA-169796
ENSG00000000884	R-HSA-505023
ENSG00000000885	R-HSA-484807
ENSG00000000886	R-HSA-285780
ENSG00000000887	R-HSA-830288
ENSG00000000888	R-HSA-137244
ENSG00000000889	R-HSA-769545
ENSG00000000890	R-HSA-133878
ENSG00000000891	R-HSA-111556
ENSG00000000892	R-HSA-194697
ENSG00000000893	R-HSA-691786
ENSG00000000894	R-HSA-526386
ENSG00000000895	R-HSA-127418
ENSG00000000896	R-HSA-690477
ENSG00000000897	R-HSA-152861
ENSG00000000898	R-HSA-720436
ENSG00000000899	R-HSA-543798
ENSG00000000900	R-HSA-302862
ENSG00000000901	R-HSA-990761
ENSG00000000902	R-HSA-429161
ENSG00000000903	R-HSA-951563
ENSG00000000904	R-HSA-558586
ENSG00000000905	R-HSA-528401
ENSG00000000906	R-HSA-318000
ENSG00000000907	R-HSA-184101
ENSG00000000908	R-HSA-600513
ENSG00000000909	R-HSA-967135
ENSG00000000910	R-HSA-746050
ENSG00000000911	R-HSA-109208
ENSG00000000912	R-HSA-773045
ENSG00000000913	R-HSA-273852
ENSG00000000914	R-HSA-527703
ENSG00000000915	R-HSA-417743
ENSG00000000916	R-HSA-207181
ENSG00000000917	R-HSA-214890
ENSG00000000918	R-HSA-430949
ENSG00000000919	R-HSA-129215
ENSG00000000920	R-HSA-691112
ENSG00000000921	R-HSA-939617
ENSG00000000922	R-HSA-195045
ENSG00000000923	R-HSA-945200
ENSG00000000924	R-HSA-999491
ENSG00000000925	R-HSA-214188
ENSG00000000926	R-HSA-251041
ENSG00000000927	R-HSA-141568
ENSG00000000928	R-HSA-947907
ENSG00000000929	R-HSA-214890
ENSG00000000930	R-HSA-659862
ENSG00000000931	R-HSA-777446
ENSG00000000932	R-HSA-679822
ENSG00000000933	R-HSA-771823
ENSG00000000934	R-HSA-871570
ENSG00000000935	R-HSA-239525
ENSG00000000936	R-HSA-914628
ENSG00000000937	R-HSA-479890
ENSG00000000938	R-HSA-316563
ENSG00000000939	R-HSA-968831
ENSG00000000940	R-HSA-303699
ENSG00000000941	R-HSA-336414
ENSG00000000942	R-HSA-699826
ENSG00000000943	R-HSA-690215
ENSG00000000944	R-HSA-351321
ENSG00000000945	R-HSA-746050
ENSG00000000946	R-HSA-610344
ENSG00000000947	R-HSA-875950
ENSG00000000948	R-HSA-857337
ENSG00000000949	R-HSA-524220
ENSG00000000950	R-HSA-745158
ENSG00000000951	R-HSA-303699
ENSG00000000952	R-HSA-386810
ENSG00000000953	R-HSA-830288
ENSG00000000954	R-HSA-895854
ENSG00000000955	R-HSA-639383
ENSG00000000956	R-HSA-133783
ENSG00000000957	R-HSA-942957
ENSG00000000958	R-HSA-255215
ENSG00000000959	R-HSA-152861
ENSG00000000960	R-HSA-308484
ENSG00000000961	R-HSA-491781
ENSG00000000962	R-HSA-931796
ENSG00000000963	R-HSA-153139
ENSG00000000964	R-HSA-246005
ENSG00000000965	R-HSA-196107
ENSG00000000966	R-HSA-382299
ENSG00000000967	R-HSA-367938
ENSG00000000968	R-HSA-135081
ENSG00000000969	R-HSA-124577
ENSG00000000970	R-HSA-725935
ENSG00000000971	R-HSA-940448
ENSG00000000972	R-HSA-710946
ENSG00000000973	R-HSA-430667
ENSG00000000974	R-HSA-943982
ENSG00000000975	R-HSA-234081
ENSG00000000976	R-HSA-797021
ENSG00000000977	R-HSA-394411
ENSG00000000978	R-HSA-187763
ENSG00000000979	R-HSA-994053
ENSG00000000980	R-HSA-832817
ENSG00000000981	R-HSA-984215
ENSG00000000982	R-HSA-156836
ENSG00000000983	R-HSA-817403
ENSG00000000984	R-HSA-857337
ENSG00000000985	R-HSA-591453
ENSG00000000986	R-HSA-901412
ENSG00000000987	R-HSA-360448
ENSG00000000988	R-HSA-675921
ENSG00000000989	R-HSA-360448
ENSG00000000990	R-HSA-543798
ENSG00000000991	R-HSA-145194
ENSG00000000992	R-HSA-311354
ENSG00000000993	R-HSA-885950
ENSG00000000994	R-HSA-517086
ENSG00000000995	R-HSA-478173
ENSG00000000996	R-HSA-177523
ENSG00000000997	R-HSA-730116
ENSG00000000998	R-HSA-402127
ENSG00000000999	R-HSA-542334
ENSG00000001000	R-HSA-658841
ENSG00000001001	R-HSA-635551
ENSG00000001002	R-HSA-612525
ENSG00000001003	R-HSA-315555
ENSG00000001004	R-HSA-135081
ENSG00000001005	R-HSA-260122
ENSG00000001006	R-HSA-349952
ENSG00000001007	R-HSA-169796
ENSG00000001008	R-HSA-690477
ENSG00000001009	R-HSA-610344
ENSG00000001010	R-HSA-464960
ENSG00000001011	R-HSA-591669
ENSG00000001012	R-HSA-606505
ENSG00000001013	R-HSA-370652
ENSG00000001014	R-HSA-596237
ENSG00000001015	R-HSA-355968
ENSG00000001016	R-HSA-899228
ENSG00000001017	R-HSA-810449
ENSG00000001018	R-HSA-220182
ENSG00000001019	R-HSA-330010
ENSG00000001020	R-HSA-355968
ENSG00000001021	R-HSA-355947
ENSG00000001022	R-HSA-318135
ENSG00000001023	R-HSA-573199
ENSG00000001024	R-HSA-330010
ENSG00000001025	R-HSA-199118
ENSG00000001026	R-HSA-990761
ENSG00000001027	R-HSA-330010
ENSG00000001028	R-HSA-404930
ENSG00000001029	R-HSA-141568
ENSG00000001030	R-HSA-303699
ENSG00000001031	R-HSA-679822
ENSG00000001032	R-HSA-999491
ENSG00000001033	R-HSA-422874
ENSG00000001034	R-HSA-428929
ENSG00000001035	R-HSA-513101
ENSG00000001036	R-HSA-876410
ENSG00000001037	R-HSA-720436
ENSG00000001038	R-HSA-548801
ENSG00000001039	R-HSA-875950
ENSG00000001040	R-HSA-696664
ENSG00000001041	R-HSA-536423
ENSG00000001042	R-HSA-430911
ENSG00000001043	R-HSA-749086
ENSG00000001044	R-HSA-573234
ENSG00000001045	R-HSA-875950
ENSG00000001046	R-HSA-393889
ENSG00000001047	R-HSA-817715
ENSG00000001048	R-HSA-673623
ENSG00000001049	R-HSA-131183
ENSG00000001050	R-HSA-822214
ENSG00000001051	R-HSA-760278
ENSG00000001052	R-HSA-701181
ENSG00000001053	R-HSA-725935
ENSG00000001054	R-HSA-169753
ENSG00000001055	R-HSA-260122
ENSG00000001056	R-HSA-114813
ENSG00000001057	R-HSA-343297
ENSG00000001058	R-HSA-672283
ENSG00000001059	R-HSA-612525
ENSG00000001060	R-HSA-106295
ENSG00000001061	R-HSA-435028
ENSG00000001062	R-HSA-857705
ENSG00000001063	R-HSA-424885
ENSG00000001064	R-HSA-924075
ENSG00000001065	R-HSA-224893
ENSG00000001066	R-HSA-591453
ENSG00000001067	R-HSA-593553
ENSG00000001068	R-HSA-564473
ENSG00000001069	R-HSA-559764
ENSG00000001070	R-HSA-748702
ENSG00000001071	R-HSA-311354
ENSG00000001072	R-HSA-730116
ENSG00000001073	R-HSA-593634
ENSG00000001074	R-HSA-682009
ENSG00000001075	R-HSA-159661
ENSG00000001076	R-HSA-389203
ENSG00000001077	R-HSA-122431
ENSG00000001078	R-HSA-419554
ENSG00000001079	R-HSA-769572
ENSG00000001080	R-HSA-769996
ENSG00000001081	R-HSA-542996
ENSG00000001082	R-HSA-686887
ENSG00000001083	R-HSA-526815
ENSG00000001084	R-HSA-607039
ENSG00000001085	R-HSA-424103
ENSG00000001086	R-HSA-826008
ENSG00000001087	R-HSA-940038
ENSG00000001088	R-HSA-491710
ENSG00000001089	R-HSA-564473
ENSG00000001090	R-HSA-726394
ENSG00000001091	R-HSA-290925
ENSG00000001092	R-HSA-308484
ENSG00000001093	R-HSA-891699
ENSG00000001094	R-HSA-270015
ENSG00000001095	R-HSA-460614
ENSG00000001096	R-HSA-635378
ENSG00000001097	R-HSA-625705
ENSG00000001098	R-HSA-830288
ENSG00000001099	R-HSA-434929
ENSG00000001100	R-HSA-992792
ENSG00000001101	R-HSA-602609
ENSG00000001102	R-HSA-260122
ENSG00000001103	R-HSA-435028
ENSG00000001104	R-HSA-677725
ENSG00000001105	R-HSA-224352
ENSG00000001106	R-HSA-369992
ENSG00000001107	R-HSA-433450
ENSG00000001108	R-HSA-665476
ENSG00000001109	R-HSA-895659
ENSG00000001110	R-HSA-133878
ENSG00000001111	R-HSA-733983
ENSG00000001112	R-HSA-419425
ENSG00000001113	R-HSA-558586
ENSG00000001114	R-HSA-122431
ENSG00000001115	R-HSA-401621
ENSG00000001116	R-HSA-610344
ENSG00000001117	R-HSA-183599
ENSG00000001118	R-HSA-190882
ENSG00000001119	R-HSA-485040
ENSG00000001120	R-HSA-202274
ENSG00000001121	R-HSA-659352
ENSG00000001122	R-HSA-514018
ENSG00000001123	R-HSA-682009
ENSG00000001124	R-HSA-109208
ENSG00000001125	R-HSA-499435
ENSG00000001126	R-HSA-564811
ENSG00000001127	R-HSA-368224
ENSG00000001128	R-HSA-730909
ENSG00000001129	R-HSA-899228
ENSG00000001130	R-HSA-568680
ENSG00000001131	R-HSA-269431
ENSG00000001132	R-HSA-858004
ENSG00000001133	R-HSA-555214
ENSG00000001134	R-HSA-933623
ENSG00000001135	R-HSA-978489
ENSG00000001136	R-HSA-113745
ENSG00000001137	R-HSA-720436
ENSG00000001138	R-HSA-166506
ENSG00000001139	R-HSA-265294
ENSG00000001140	R-HSA-967135
ENSG00000001141	R-HSA-990729
ENSG00000001142	R-HSA-558586
ENSG00000001143	R-HSA-404930
ENSG00000001144	R-HSA-768116
ENSG00000001145	R-HSA-102348
ENSG00000001146	R-HSA-606940
ENSG00000001147	R-HSA-822214
ENSG00000001148	R-HSA-491710
ENSG00000001149	R-HSA-943780
ENSG00000001150	R-HSA-765909
ENSG00000001151	R-HSA-106648
ENSG00000001152	R-HSA-593553
ENSG00000001153	R-HSA-677725
ENSG00000001154	R-HSA-484807
ENSG00000001155	R-HSA-526815
ENSG00000001156	R-HSA-282620
ENSG00000001157	R-HSA-598853
ENSG00000001158	R-HSA-122431
ENSG00000001159	R-HSA-231514
ENSG00000001160	R-HSA-885950
ENSG00000001161	R-HSA-464960
ENSG00000001162	R-HSA-609803
ENSG00000001163	R-HSA-593553
ENSG00000001164	R-HSA-962631
ENSG00000001165	R-HSA-208422
ENSG00000001166	R-HSA-308528
ENSG00000001167	R-HSA-843304
ENSG00000001168	R-HSA-635378
ENSG00000001169	R-HSA-369992
ENSG00000001170	R-HSA-108289
ENSG00000001171	R-HSA-770530
ENSG00000001172	R-HSA-248696
ENSG00000001173	R-HSA-641243
ENSG00000001174	R-HSA-394411
ENSG00000001175	R-HSA-491710
ENSG00000001176	R-HSA-215509
ENSG00000001177	R-HSA-404337
ENSG00000001178	R-HSA-593553
ENSG00000001179	R-HSA-159661
ENSG00000001180	R-HSA-170518
ENSG00000001181	R-HSA-353583
ENSG00000001182	R-HSA-952354
ENSG00000001183	R-HSA-515960
ENSG00000001184	R-HSA-924330
ENSG00000001185	R-HSA-302631
ENSG00000001186	R-HSA-382299
ENSG00000001187	R-HSA-462118
ENSG00000001188	R-HSA-468424
ENSG00000001189	R-HSA-558586
ENSG00000001190	R-HSA-914232
ENSG00000001191	R-HSA-591761
ENSG00000001192	R-HSA-505719
ENSG00000001193	R-HSA-269431
ENSG00000001194	R-HSA-632276
ENSG00000001195	R-HSA-427101
ENSG00000001196	R-HSA-389363
ENSG00000001197	R-HSA-659443
ENSG00000001198	R-HSA-399773
ENSG00000001199	R-HSA-248696
ENSG00000001200	R-HSA-599292
ENSG00000001201	R-HSA-431923
ENSG00000001202	R-HSA-318000
ENSG00000001203	R-HSA-691786
ENSG00000001204	R-HSA-487635
ENSG00000001205	R-HSA-430949
ENSG00000001206	R-HSA-475459
ENSG00000001207	R-HSA-503542
ENSG00000001208	R-HSA-984215
ENSG00000001209	R-HSA-335397
ENSG00000001210	R-HSA-629172
ENSG00000001211	R-HSA-367938
ENSG00000001212	R-HSA-519236
ENSG00000001213	R-HSA-905845
ENSG00000001214	R-HSA-127271
ENSG00000001215	R-HSA-302862
ENSG00000001216	R-HSA-302631
ENSG00000001217	R-HSA-961286
ENSG00000001218	R-HSA-468424
ENSG00000001219	R-HSA-895659
ENSG00000001220	R-HSA-309936
ENSG00000001221	R-HSA-118850
ENSG00000001222	R-HSA-379713
ENSG00000001223	R-HSA-624778
ENSG00000001224	R-HSA-658841
ENSG00000001225	R-HSA-745158
ENSG00000001226	R-HSA-394411
ENSG00000001227	R-HSA-525703
ENSG00000001228	R-HSA-417587
ENSG00000001229	R-HSA-617805
ENSG00000001230	R-HSA-679646
ENSG00000001231	R-HSA-984215
ENSG00000001232	R-HSA-265294
ENSG00000001233	R-HSA-373218
ENSG00000001234	R-HSA-559764
ENSG00000001235	R-HSA-527703
ENSG00000001236	R-HSA-270138
ENSG00000001237	R-HSA-336414
ENSG00000001238	R-HSA-215509
ENSG00000001239	R-HSA-870201
ENSG00000001240	R-HSA-170535
ENSG00000001241	R-HSA-542334
ENSG00000001242	R-HSA-165219
ENSG00000001243	R-HSA-230656
ENSG00000001244	R-HSA-659443
ENSG00000001245	R-HSA-549959
ENSG00000001246	R-HSA-847954
ENSG00000001247	R-HSA-150827
ENSG00000001248	R-HSA-368472
ENSG00000001249	R-HSA-675921
ENSG00000001250	R-HSA-730909
ENSG00000001251	R-HSA-991630
ENSG00000001252	R-HSA-836482
ENSG00000001253	R-HSA-349952
ENSG00000001254	R-HSA-131183
ENSG00000001255	R-HSA-430667
ENSG00000001256	R-HSA-137244
ENSG00000001257	R-HSA-696864
ENSG00000001258	R-HSA-865532
ENSG00000001259	R-HSA-961286
ENSG00000001260	R-HSA-691786
ENSG00000001261	R-HSA-746050
ENSG00000001262	R-HSA-586053
ENSG00000001263	R-HSA-264713
ENSG00000001264	R-HSA-925536
ENSG00000001265	R-HSA-619371
ENSG00000001266	R-HSA-605161
ENSG00000001267	R-HSA-659443
ENSG00000001268	R-HSA-159661
ENSG00000001269	R-HSA-632276
ENSG00000001270	R-HSA-491781
ENSG00000001271	R-HSA-290925
ENSG00000001272	R-HSA-642317
ENSG00000001273	R-HSA-564811
ENSG00000001274	R-HSA-875212
ENSG00000001275	R-HSA-771823
ENSG00000001276	R-HSA-658841
ENSG00000001277	R-HSA-564473
ENSG00000001278	R-HSA-645671
ENSG00000001279	R-HSA-575846
ENSG00000001280	R-HSA-875950
ENSG00000001281	R-HSA-547319
ENSG00000001282	R-HSA-294870
ENSG00000001283	R-HSA-569882
ENSG00000001284	R-HSA-672283
ENSG00000001285	R-HSA-536423
ENSG00000001286	R-HSA-680088
ENSG00000001287	R-HSA-769996
ENSG00000001288	R-HSA-275371
ENSG00000001289	R-HSA-696864
ENSG00000001290	R-HSA-838444
ENSG00000001291	R-HSA-564811
ENSG00000001292	R-HSA-133878
ENSG00000001293	R-HSA-294211
ENSG00000001294	R-HSA-659352
ENSG00000001295	R-HSA-379713
ENSG00000001296	R-HSA-394411
ENSG00000001297	R-HSA-693611
ENSG00000001298	R-HSA-987257
ENSG00000001299	R-HSA-943780
ENSG00000001300	R-HSA-401294
ENSG00000001301	R-HSA-796943
ENSG00000001302	R-HSA-924330
ENSG00000001303	R-HSA-939617
ENSG00000001304	R-HSA-495765
ENSG00000001305	R-HSA-316563
ENSG00000001306	R-HSA-733983
ENSG00000001307	R-HSA-393889
ENSG00000001308	R-HSA-867981
ENSG00000001309	R-HSA-750213
ENSG00000001310	R-HSA-701732
ENSG00000001311	R-HSA-720436
ENSG00000001312	R-HSA-875212
ENSG00000001313	R-HSA-745158
ENSG00000001314	R-HSA-832817
ENSG00000001315	R-HSA-275371
ENSG00000001316	R-HSA-591453
ENSG00000001317	R-HSA-543798
ENSG00000001318	R-HSA-344957
ENSG00000001319	R-HSA-559764
ENSG00000001320	R-HSA-393431
ENSG00000001321	R-HSA-491781
ENSG00000001322	R-HSA-579975
ENSG00000001323	R-HSA-165219
ENSG00000001324	R-HSA-366712
ENSG00000001325	R-HSA-651651
ENSG00000001326	R-HSA-910403
ENSG00000001327	R-HSA-433450
ENSG00000001328	R-HSA-538626
ENSG00000001329	R-HSA-919738
ENSG00000001330	R-HSA-138059
ENSG00000001331	R-HSA-431923
ENSG00000001332	R-HSA-730756
ENSG00000001333	R-HSA-526386
ENSG00000001334	R-HSA-402127
ENSG00000001335	R-HSA-693611
ENSG00000001336	R-HSA-542996
ENSG00000001337	R-HSA-367938
ENSG00000001338	R-HSA-691112
ENSG00000001339	R-HSA-316563
ENSG00000001340	R-HSA-808343
ENSG00000001341	R-HSA-499435
ENSG00000001342	R-HSA-200991
ENSG00000001343	R-HSA-943982
ENSG00000001344	R-HSA-138059
ENSG00000001345	R-HSA-836482
ENSG00000001346	R-HSA-365738
ENSG00000001347	R-HSA-388107
ENSG00000001348	R-HSA-586053
ENSG00000001349	R-HSA-308484
ENSG00000001350	R-HSA-548801
ENSG00000001351	R-HSA-314870
ENSG00000001352	R-HSA-308900
ENSG00000001353	R-HSA-769545
ENSG00000001354	R-HSA-951493
ENSG00000001355	R-HSA-456023
ENSG00000001356	R-HSA-538626
ENSG00000001357	R-HSA-933623
ENSG00000001358	R-HSA-417743
ENSG00000001359	R-HSA-316563
ENSG00000001360	R-HSA-940448
ENSG00000001361	R-HSA-353451
ENSG00000001362	R-HSA-288474
ENSG00000001363	R-HSA-927216
ENSG00000001364	R-HSA-460247
ENSG00000001365	R-HSA-305102
ENSG00000001366	R-HSA-826008
ENSG00000001367	R-HSA-231551
ENSG00000001368	R-HSA-978247
ENSG00000001369	R-HSA-991630
ENSG00000001370	R-HSA-975376
ENSG00000001371	R-HSA-817715
ENSG00000001372	R-HSA-145413
ENSG00000001373	R-HSA-259764
ENSG00000001374	R-HSA-593634
ENSG00000001375	R-HSA-675921
ENSG00000001376	R-HSA-679822
ENSG00000001377	R-HSA-701181
ENSG00000001378	R-HSA-520541
ENSG00000001379	R-HSA-596237
ENSG00000001380	R-HSA-113745
ENSG00000001381	R-HSA-933097
ENSG00000001382	R-HSA-925536
ENSG00000001383	R-HSA-975376
ENSG00000001384	R-HSA-994053
ENSG00000001385	R-HSA-207181
ENSG00000001386	R-HSA-498383
ENSG00000001387	R-HSA-422407
ENSG00000001388	R-HSA-508773
ENSG00000001389	R-HSA-202274
ENSG00000001390	R-HSA-258409
ENSG00000001391	R-HSA-360448
ENSG00000001392	R-HSA-260122
ENSG00000001393	R-HSA-282620
ENSG00000001394	R-HSA-433450
ENSG00000001395	R-HSA-419425
ENSG00000001396	R-HSA-543642
ENSG00000001397	R-HSA-978489
ENSG00000001398	R-HSA-270610
ENSG00000001399	R-HSA-427101
ENSG00000001400	R-HSA-525703
ENSG00000001401	R-HSA-886016
ENSG00000001402	R-HSA-184110
ENSG00000001403	R-HSA-489486
ENSG00000001404	R-HSA-962617
ENSG00000001405	R-HSA-627299
ENSG00000001406	R-HSA-605161
ENSG00000001407	R-HSA-302631
ENSG00000001408	R-HSA-121269
ENSG00000001409	R-HSA-121269
ENSG00000001410	R-HSA-152861
ENSG00000001411	R-HSA-309936
ENSG00000001412	R-HSA-515960
ENSG00000001413	R-HSA-763266
ENSG00000001414	R-HSA-188619
ENSG00000001415	R-HSA-876410
ENSG00000001416	R-HSA-573199
ENSG00000001417	R-HSA-455985
ENSG00000001418	R-HSA-460247
ENSG00000001419	R-HSA-330010
ENSG00000001420	R-HSA-940038
ENSG00000001421	R-HSA-396563
ENSG00000001422	R-HSA-558586
ENSG00000001423	R-HSA-875950
ENSG00000001424	R-HSA-404930
ENSG00000001425	R-HSA-368414
ENSG00000001426	R-HSA-729425
ENSG00000001427	R-HSA-919738
ENSG00000001428	R-HSA-141568
ENSG00000001429	R-HSA-491710
ENSG00000001430	R-HSA-460614
ENSG00000001431	R-HSA-939617
ENSG00000001432	R-HSA-470706
ENSG00000001433	R-HSA-246005
ENSG00000001434	R-HSA-663981
ENSG00000001435	R-HSA-102348
ENSG00000001436	R-HSA-344957
ENSG00000001437	R-HSA-127271
ENSG00000001438	R-HSA-269431
ENSG00000001439	R-HSA-658841
ENSG00000001440	R-HSA-302862
ENSG00000001441	R-HSA-188619
ENSG00000001442	R-HSA-220063
ENSG00000001443	R-HSA-477503
ENSG00000001444	R-HSA-746050
ENSG00000001445	R-HSA-365738
ENSG00000001446	R-HSA-536423
ENSG00000001447	R-HSA-754321
ENSG00000001448	R-HSA-730116
ENSG00000001449	R-HSA-160942
ENSG00000001450	R-HSA-657430
ENSG00000001451	R-HSA-527608
ENSG00000001452	R-HSA-527703
ENSG00000001453	R-HSA-151981
ENSG00000001454	R-HSA-502931
ENSG00000001455	R-HSA-141568
ENSG00000001456	R-HSA-200991
ENSG00000001457	R-HSA-485040
ENSG00000001458	R-HSA-350811
ENSG00000001459	R-HSA-370652
ENSG00000001460	R-HSA-404930
ENSG00000001461	R-HSA-595819
ENSG00000001462	R-HSA-701732
ENSG00000001463	R-HSA-368414
ENSG00000001464	R-HSA-767723
ENSG00000001465	R-HSA-329526
ENSG00000001466	R-HSA-306654
ENSG00000001467	R-HSA-990729
ENSG00000001468	R-HSA-653956
ENSG00000001469	R-HSA-926742
ENSG00000001470	R-HSA-836482
ENSG00000001471	R-HSA-133878
ENSG00000001472	R-HSA-729425
ENSG00000001473	R-HSA-127418
ENSG00000001474	R-HSA-659443
ENSG00000001475	R-HSA-495765
ENSG00000001476	R-HSA-663981
ENSG00000001477	R-HSA-635551
ENSG00000001478	R-HSA-102348
ENSG00000001479	R-HSA-237804
ENSG00000001480	R-HSA-114813
ENSG00000001481	R-HSA-967135
ENSG00000001482	R-HSA-114813
ENSG00000001483	R-HSA-567445
ENSG00000001484	R-HSA-908607
ENSG00000001485	R-HSA-629172
ENSG00000001486	R-HSA-460614
ENSG00000001487	R-HSA-520541
ENSG00000001488	R-HSA-229829
ENSG00000001489	R-HSA-519230
ENSG00000001490	R-HSA-895659
ENSG00000001491	R-HSA-895659
ENSG00000001492	R-HSA-524220
ENSG00000001493	R-HSA-262225
ENSG00000001494	R-HSA-696861
ENSG00000001495	R-HSA-575846
ENSG00000001496	R-HSA-288474
ENSG00000001497	R-HSA-794382
ENSG00000001498	R-HSA-245321
ENSG00000001499	R-HSA-771823
ENSG00000001500	R-HSA-679105
ENSG00000001501	R-HSA-588200
ENSG00000001502	R-HSA-588200
ENSG00000001503	R-HSA-593634
ENSG00000001504	R-HSA-567445
ENSG00000001505	R-HSA-806889
ENSG00000001506	R-HSA-308900
ENSG00000001507	R-HSA-493023
ENSG00000001508	R-HSA-524220
ENSG00000001509	R-HSA-460614
ENSG00000001510	R-HSA-286025
ENSG00000001511	R-HSA-857337
ENSG00000001512	R-HSA-308528
ENSG00000001513	R-HSA-130588
ENSG00000001514	R-HSA-520541
ENSG00000001515	R-HSA-642317
ENSG00000001516	R-HSA-257195
ENSG00000001517	R-HSA-428929
ENSG00000001518	R-HSA-622025
ENSG00000001519	R-HSA-643959
ENSG00000001520	R-HSA-539702
ENSG00000001521	R-HSA-696664
ENSG00000001522	R-HSA-725935
ENSG00000001523	R-HSA-129215
ENSG00000001524	R-HSA-880194
ENSG00000001525	R-HSA-478173
ENSG00000001526	R-HSA-404930
ENSG00000001527	R-HSA-505719
ENSG00000001528	R-HSA-350109
ENSG00000001529	R-HSA-538801
ENSG00000001530	R-HSA-769545
ENSG00000001531	R-HSA-365738
ENSG00000001532	R-HSA-424885
ENSG00000001533	R-HSA-533027
ENSG00000001534	R-HSA-169796
ENSG00000001535	R-HSA-863437
ENSG00000001536	R-HSA-422874
ENSG00000001537	R-HSA-487820
ENSG00000001538	R-HSA-349952
ENSG00000001539	R-HSA-330589
ENSG00000001540	R-HSA-882921
ENSG00000001541	R-HSA-255215
ENSG00000001542	R-HSA-479194
ENSG00000001543	R-HSA-207181
ENSG00000001544	R-HSA-693611
ENSG00000001545	R-HSA-990761
ENSG00000001546	R-HSA-808953
ENSG00000001547	R-HSA-308484
ENSG00000001548	R-HSA-818260
ENSG00000001549	R-HSA-691786
ENSG00000001550	R-HSA-832817
ENSG00000001551	R-HSA-330010
ENSG00000001552	R-HSA-806889
ENSG00000001553	R-HSA-515960
ENSG00000001554	R-HSA-275857
ENSG00000001555	R-HSA-931796
ENSG00000001556	R-HSA-493023
ENSG00000001557	R-HSA-905845
ENSG00000001558	R-HSA-404930
ENSG00000001559	R-HSA-803228
ENSG00000001560	R-HSA-610808
ENSG00000001561	R-HSA-368472
ENSG00000001562	R-HSA-207181
ENSG00000001563	R-HSA-663981
ENSG00000001564	R-HSA-665512
ENSG00000001565	R-HSA-809855
ENSG00000001566	R-HSA-909944
ENSG00000001567	R-HSA-108289
ENSG00000001568	R-HSA-224352
ENSG00000001569	R-HSA-215509
ENSG00000001570	R-HSA-793216
ENSG00000001571	R-HSA-905845
ENSG00000001572	R-HSA-400519
ENSG00000001573	R-HSA-153751
ENSG00000001574	R-HSA-730756
ENSG00000001575	R-HSA-139844
ENSG00000001576	R-HSA-984215
ENSG00000001577	R-HSA-282787
ENSG00000001578	R-HSA-990761
ENSG00000001579	R-HSA-793216
ENSG00000001580	R-HSA-498383
ENSG00000001581	R-HSA-384258
ENSG00000001582	R-HSA-498383
ENSG00000001583	R-HSA-765909
ENSG00000001584	R-HSA-265294
ENSG00000001585	R-HSA-187763
ENSG00000001586	R-HSA-659443
ENSG00000001587	R-HSA-430911
ENSG00000001588	R-HSA-595819
ENSG00000001589	R-HSA-882921
ENSG00000001590	R-HSA-127271
ENSG00000001591	R-HSA-679105
ENSG00000001592	R-HSA-975376
ENSG00000001593	R-HSA-682009
ENSG00000001594	R-HSA-858004
ENSG00000001595	R-HSA-249105
ENSG00000001596	R-HSA-494330
ENSG00000001597	R-HSA-393431
ENSG00000001598	R-HSA-673623
ENSG00000001599	R-HSA-526386
ENSG00000001600	R-HSA-259764
ENSG00000001601	R-HSA-573234
ENSG00000001602	R-HSA-404930
ENSG00000001603	R-HSA-659862
ENSG00000001604	R-HSA-547319
ENSG00000001605	R-HSA-505023
ENSG00000001606	R-HSA-990761
ENSG00000001607	R-HSA-943982
ENSG00000001608	R-HSA-964682
ENSG00000001609	R-HSA-246005
ENSG00000001610	R-HSA-491781
ENSG00000001611	R-HSA-223202
ENSG00000001612	R-HSA-699826
ENSG00000001613	R-HSA-302631
ENSG00000001614	R-HSA-200991
ENSG00000001615	R-HSA-686887
ENSG00000001616	R-HSA-336414
ENSG00000001617	R-HSA-679822
ENSG00000001618	R-HSA-480651
ENSG00000001619	R-HSA-124577
ENSG00000001620	R-HSA-632276
ENSG00000001621	R-HSA-259617
ENSG00000001622	R-HSA-270610
ENSG00000001623	R-HSA-197604
ENSG00000001624	R-HSA-527703
ENSG00000001625	R-HSA-579975
ENSG00000001626	R-HSA-659862
ENSG00000001627	R-HSA-359912
ENSG00000001628	R-HSA-275371
ENSG00000001629	R-HSA-905845
ENSG00000001630	R-HSA-188619
ENSG00000001631	R-HSA-329526
ENSG00000001632	R-HSA-171666
ENSG00000001633	R-HSA-515960
ENSG00000001634	R-HSA-659443
ENSG00000001635	R-HSA-541477
ENSG00000001636	R-HSA-942680
ENSG00000001637	R-HSA-817715
ENSG00000001638	R-HSA-808343
ENSG00000001639	R-HSA-605161
ENSG00000001640	R-HSA-643883
ENSG00000001641	R-HSA-314870
ENSG00000001642	R-HSA-227403
ENSG00000001643	R-HSA-111572
ENSG00000001644	R-HSA-204494
ENSG00000001645	R-HSA-539702
ENSG00000001646	R-HSA-485040
ENSG00000001647	R-HSA-527608
ENSG00000001648	R-HSA-429161
ENSG00000001649	R-HSA-169753
ENSG00000001650	R-HSA-908607
ENSG00000001651	R-HSA-477503
ENSG00000001652	R-HSA-657430
ENSG00000001653	R-HSA-945200
ENSG00000001654	R-HSA-837688
ENSG00000001655	R-HSA-495765
ENSG00000001656	R-HSA-230656
ENSG00000001657	R-HSA-665476
ENSG00000001658	R-HSA-679646
ENSG00000001659	R-HSA-924330
ENSG00000001660	R-HSA-318135
ENSG00000001661	R-HSA-992792
ENSG00000001662	R-HSA-927216
ENSG00000001663	R-HSA-818260
ENSG00000001664	R-HSA-908607
ENSG00000001665	R-HSA-479890
ENSG00000001666	R-HSA-871570
ENSG00000001667	R-HSA-978489
ENSG00000001668	R-HSA-810449
ENSG00000001669	R-HSA-931796
ENSG00000001670	R-HSA-991630
ENSG00000001671	R-HSA-493023
ENSG00000001672	R-HSA-645671
ENSG00000001673	R-HSA-875950
ENSG00000001674	R-HSA-696664
ENSG00000001675	R-HSA-150827
ENSG00000001676	R-HSA-259617
ENSG00000001677	R-HSA-596237
ENSG00000001678	R-HSA-294870
ENSG00000001679	R-HSA-262225
ENSG00000001680	R-HSA-990729
ENSG00000001681	R-HSA-629172
ENSG00000001682	R-HSA-943780
ENSG00000001683	R-HSA-543798
ENSG00000001684	R-HSA-563637
ENSG00000001685	R-HSA-968260
ENSG00000001686	R-HSA-847954
ENSG00000001687	R-HSA-640537
ENSG00000001688	R-HSA-522973
ENSG00000001689	R-HSA-629172
ENSG00000001690	R-HSA-526386
ENSG00000001691	R-HSA-273852
ENSG00000001692	R-HSA-401294
ENSG00000001693	R-HSA-730116
ENSG00000001694	R-HSA-768235
ENSG00000001695	R-HSA-389363
ENSG00000001696	R-HSA-887160
ENSG00000001697	R-HSA-350109
ENSG00000001698	R-HSA-619371
ENSG00000001699	R-HSA-462118
ENSG00000001700	R-HSA-519230
ENSG00000001701	R-HSA-720436
ENSG00000001702	R-HSA-769996
ENSG00000001703	R-HSA-599292
ENSG00000001704	R-HSA-556296
ENSG00000001705	R-HSA-595819
ENSG00000001706	R-HSA-169753
ENSG00000001707	R-HSA-838444
ENSG00000001708	R-HSA-474655
ENSG00000001709	R-HSA-675122
ENSG00000001710	R-HSA-422407
ENSG00000001711	R-HSA-675122
ENSG00000001712	R-HSA-399773
ENSG00000001713	R-HSA-975376
ENSG00000001714	R-HSA-401621
ENSG00000001715	R-HSA-452649
ENSG00000001716	R-HSA-428662
ENSG00000001717	R-HSA-166506
ENSG00000001718	R-HSA-624778
ENSG00000001719	R-HSA-895659
ENSG00000001720	R-HSA-195151
ENSG00000001721	R-HSA-594523
ENSG00000001722	R-HSA-455985
ENSG00000001723	R-HSA-382437
ENSG00000001724	R-HSA-602467
ENSG00000001725	R-HSA-525484
ENSG00000001726	R-HSA-127418
ENSG00000001727	R-HSA-261041
ENSG00000001728	R-HSA-548801
ENSG00000001729	R-HSA-693645
ENSG00000001730	R-HSA-564473
ENSG00000001731	R-HSA-106648
ENSG00000001732	R-HSA-150827
ENSG00000001733	R-HSA-339888
ENSG00000001734	R-HSA-951563
ENSG00000001735	R-HSA-382299
ENSG00000001736	R-HSA-876410
ENSG00000001737	R-HSA-169753
ENSG00000001738	R-HSA-758115
ENSG00000001739	R-HSA-942957
ENSG00000001740	R-HSA-945200
ENSG00000001741	R-HSA-400519
ENSG00000001742	R-HSA-893066
ENSG00000001743	R-HSA-602609
ENSG00000001744	R-HSA-379713
ENSG00000001745	R-HSA-818260
ENSG00000001746	R-HSA-248696
ENSG00000001747	R-HSA-996319
ENSG00000001748	R-HSA-305102
ENSG00000001749	R-HSA-434929
ENSG00000001750	R-HSA-659862
ENSG00000001751	R-HSA-878290
ENSG00000001752	R-HSA-419554
ENSG00000001753	R-HSA-612525
ENSG00000001754	R-HSA-162551
ENSG00000001755	R-HSA-340478
ENSG00000001756	R-HSA-646038
ENSG00000001757	R-HSA-806889
ENSG00000001758	R-HSA-529796
ENSG00000001759	R-HSA-882921
ENSG00000001760	R-HSA-159661
ENSG00000001761	R-HSA-169796
ENSG00000001762	R-HSA-430911
ENSG00000001763	R-HSA-863437
ENSG00000001764	R-HSA-875212
ENSG00000001765	R-HSA-355968
ENSG00000001766	R-HSA-729425
ENSG00000001767	R-HSA-539702
ENSG00000001768	R-HSA-645671
ENSG00000001769	R-HSA-733983
ENSG00000001770	R-HSA-810449
ENSG00000001771	R-HSA-580020
ENSG00000001772	R-HSA-679105
ENSG00000001773	R-HSA-227403
ENSG00000001774	R-HSA-455985
ENSG00000001775	R-HSA-491710
ENSG00000001776	R-HSA-760278
ENSG00000001777	R-HSA-368224
ENSG00000001778	R-HSA-514018
ENSG00000001779	R-HSA-493023
ENSG00000001780	R-HSA-609803
ENSG00000001781	R-HSA-617805
ENSG00000001782	R-HSA-809402
ENSG00000001783	R-HSA-632053
ENSG00000001784	R-HSA-370652
ENSG00000001785	R-HSA-771823
ENSG00000001786	R-HSA-343706
ENSG00000001787	R-HSA-177523
ENSG00000001788	R-HSA-303699
ENSG00000001789	R-HSA-617498
ENSG00000001790	R-HSA-600513
ENSG00000001791	R-HSA-434929
ENSG00000001792	R-HSA-968260
ENSG00000001793	R-HSA-773045
ENSG00000001794	R-HSA-329526
ENSG00000001795	R-HSA-402127
ENSG00000001796	R-HSA-227403
ENSG00000001797	R-HSA-950390
ENSG00000001798	R-HSA-309936
ENSG00000001799	R-HSA-727716
ENSG00000001800	R-HSA-160942
ENSG00000001801	R-HSA-765333
ENSG00000001802	R-HSA-563444
ENSG00000001803	R-HSA-606940
ENSG00000001804	R-HSA-591761
ENSG00000001805	R-HSA-548801
ENSG00000001806	R-HSA-462549
ENSG00000001807	R-HSA-952354
ENSG00000001808	R-HSA-349384
ENSG00000001809	R-HSA-573199
ENSG00000001810	R-HSA-366712
ENSG00000001811	R-HSA-330010
ENSG00000001812	R-HSA-838444
ENSG00000001813	R-HSA-758115
ENSG00000001814	R-HSA-335397
ENSG00000001815	R-HSA-479194
ENSG00000001816	R-HSA-951563
ENSG00000001817	R-HSA-151981
ENSG00000001818	R-HSA-941719
ENSG00000001819	R-HSA-586053
ENSG00000001820	R-HSA-306654
ENSG00000001821	R-HSA-773045
ENSG00000001822	R-HSA-758009
ENSG00000001823	R-HSA-770530
ENSG00000001824	R-HSA-130588
ENSG00000001825	R-HSA-191899
ENSG00000001826	R-HSA-205941
ENSG00000001827	R-HSA-285015
ENSG00000001828	R-HSA-206064
ENSG00000001829	R-HSA-366712
ENSG00000001830	R-HSA-899554
ENSG00000001831	R-HSA-262225
ENSG00000001832	R-HSA-428756
ENSG00000001833	R-HSA-422874
ENSG00000001834	R-HSA-777446
ENSG00000001835	R-HSA-517086
ENSG00000001836	R-HSA-191517
ENSG00000001837	R-HSA-195151
ENSG00000001838	R-HSA-306654
ENSG00000001839	R-HSA-879227
ENSG00000001840	R-HSA-384258
ENSG00000001841	R-HSA-239525
ENSG00000001842	R-HSA-872241
ENSG00000001843	R-HSA-417929
ENSG00000001844	R-HSA-982233
ENSG00000001845	R-HSA-975376
ENSG00000001846	R-HSA-318000
ENSG00000001847	R-HSA-606505
ENSG00000001848	R-HSA-487635
ENSG00000001849	R-HSA-985209
ENSG00000001850	R-HSA-985209
ENSG00000001851	R-HSA-197604
ENSG00000001852	R-HSA-810827
ENSG00000001853	R-HSA-733983
ENSG00000001854	R-HSA-516830
ENSG00000001855	R-HSA-645671
ENSG00000001856	R-HSA-933623
ENSG00000001857	R-HSA-968831
ENSG00000001858	R-HSA-455985
ENSG00000001859	R-HSA-899554
ENSG00000001860	R-HSA-366712
ENSG00000001861	R-HSA-708517
ENSG00000001862	R-HSA-886016
ENSG00000001863	R-HSA-121269
ENSG00000001864	R-HSA-224893
ENSG00000001865	R-HSA-708517
ENSG00000001866	R-HSA-467172
ENSG00000001867	R-HSA-701732
ENSG00000001868	R-HSA-470706
ENSG00000001869	R-HSA-607620
ENSG00000001870	R-HSA-493023
ENSG00000001871	R-HSA-498383
ENSG00000001872	R-HSA-133878
ENSG00000001873	R-HSA-290925
ENSG00000001874	R-HSA-351992
ENSG00000001875	R-HSA-376422
ENSG00000001876	R-HSA-616442
ENSG00000001877	R-HSA-467172
ENSG00000001878	R-HSA-720097
ENSG00000001879	R-HSA-166506
ENSG00000001880	R-HSA-896605
ENSG00000001881	R-HSA-616442
ENSG00000001882	R-HSA-259764
ENSG00000001883	R-HSA-510935
ENSG00000001884	R-HSA-641243
ENSG00000001885	R-HSA-663981
ENSG00000001886	R-HSA-900547
ENSG00000001887	R-HSA-665476
ENSG00000001888	R-HSA-952136
ENSG00000001889	R-HSA-355968
ENSG00000001890	R-HSA-215509
ENSG00000001891	R-HSA-542996
ENSG00000001892	R-HSA-460614
ENSG00000001893	R-HSA-952136
ENSG00000001894	R-HSA-602467
ENSG00000001895	R-HSA-335397
ENSG00000001896	R-HSA-602609
ENSG00000001897	R-HSA-424885
ENSG00000001898	R-HSA-526815
ENSG00000001899	R-HSA-125276
ENSG00000001900	R-HSA-420599
ENSG00000001901	R-HSA-433450
ENSG00000001902	R-HSA-111556
ENSG00000001903	R-HSA-687505
ENSG00000001904	R-HSA-335397
ENSG00000001905	R-HSA-924075
ENSG00000001906	R-HSA-933097
ENSG00000001907	R-HSA-215509
ENSG00000001908	R-HSA-234081
ENSG00000001909	R-HSA-262225
ENSG00000001910	R-HSA-597687
ENSG00000001911	R-HSA-818260
ENSG00000001912	R-HSA-610344
ENSG00000001913	R-HSA-353451
ENSG00000001914	R-HSA-693645
ENSG00000001915	R-HSA-878290
ENSG00000001916	R-HSA-206214
ENSG00000001917	R-HSA-111556
ENSG00000001918	R-HSA-793216
ENSG00000001919	R-HSA-730756
ENSG00000001920	R-HSA-542996
ENSG00000001921	R-HSA-687505
ENSG00000001922	R-HSA-579975
ENSG00000001923	R-HSA-330010
ENSG00000001924	R-HSA-994290
ENSG00000001925	R-HSA-527608
ENSG00000001926	R-HSA-893066
ENSG00000001927	R-HSA-625077
ENSG00000001928	R-HSA-564811
ENSG00000001929	R-HSA-153139
ENSG00000001930	R-HSA-339888
ENSG00000001931	R-HSA-994053
ENSG00000001932	R-HSA-978247
ENSG00000001933	R-HSA-430949
ENSG00000001934	R-HSA-177523
ENSG00000001935	R-HSA-607620
ENSG00000001936	R-HSA-568154
ENSG00000001937	R-HSA-564473
ENSG00000001938	R-HSA-964682
ENSG00000001939	R-HSA-573234
ENSG00000001940	R-HSA-871369
ENSG00000001941	R-HSA-494330
ENSG00000001942	R-HSA-255215
ENSG00000001943	R-HSA-379424
ENSG00000001944	R-HSA-643959
ENSG00000001945	R-HSA-401294
ENSG00000001946	R-HSA-763266
ENSG00000001947	R-HSA-602467
ENSG00000001948	R-HSA-619371
ENSG00000001949	R-HSA-594523
ENSG00000001950	R-HSA-467172
ENSG00000001951	R-HSA-893066
ENSG00000001952	R-HSA-568680
ENSG00000001953	R-HSA-593553
ENSG00000001954	R-HSA-168719
ENSG00000001955	R-HSA-569882
ENSG00000001956	R-HSA-729425
ENSG00000001957	R-HSA-602609
ENSG00000001958	R-HSA-452649
ENSG00000001959	R-HSA-760278
ENSG00000001960	R-HSA-197604
ENSG00000001961	R-HSA-665476
ENSG00000001962	R-HSA-580020
ENSG00000001963	R-HSA-108289
ENSG00000001964	R-HSA-547319
ENSG00000001965	R-HSA-200991
ENSG00000001966	R-HSA-475459
ENSG00000001967	R-HSA-118850
ENSG00000001968	R-HSA-273852
ENSG00000001969	R-HSA-234081
ENSG00000001970	R-HSA-609803
ENSG00000001971	R-HSA-138781
ENSG00000001972	R-HSA-524220
ENSG00000001973	R-HSA-522973
ENSG00000001974	R-HSA-335397
ENSG00000001975	R-HSA-353583
ENSG00000001976	R-HSA-559109
ENSG00000001977	R-HSA-285015
ENSG00000001978	R-HSA-760278
ENSG00000001979	R-HSA-886016
ENSG00000001980	R-HSA-197604
ENSG00000001981	R-HSA-643756
ENSG00000001982	R-HSA-176820
ENSG00000001983	R-HSA-619459
ENSG00000001984	R-HSA-996319
ENSG00000001985	R-HSA-588200
ENSG00000001986	R-HSA-269431
ENSG00000001987	R-HSA-487820
ENSG00000001988	R-HSA-729425
ENSG00000001989	R-HSA-376422
ENSG00000001990	R-HSA-151981
ENSG00000001991	R-HSA-685148
ENSG00000001992	R-HSA-522973
ENSG00000001993	R-HSA-393889
ENSG00000001994	R-HSA-253656
ENSG00000001995	R-HSA-427101
ENSG00000001996	R-HSA-113745
ENSG00000001997	R-HSA-978489
ENSG00000001998	R-HSA-155761
ENSG00000001999	R-HSA-255215
[truncated: 195 more rows]
