# Supplementary material for: EHMN 2026: A Thermodynamically Refined, SBML-Standardised Human Metabolic Network for Genome-Scale Analysis and QSP Integration
Source: Metabolites. 2026 Mar 31;16(4):236. doi: 10.3390/metabo16040236 (PMC13118034; doi:10.3390/metabo16040236)
Supplement: Supplementary file 1 [file metabolites-16-00236-s001.zip › Supplementary_S3_Disabled_Reactions_Table.csv]

reaction_id	reason	action
R_DISABLED_1	duplicate_reverse_pair	flux_bounds_set_to_zero
R_DISABLED_2	thermodynamic_conflict	flux_bounds_set_to_zero
R_DISABLED_3	thermodynamic_conflict	flux_bounds_set_to_zero
R_DISABLED_4	thermodynamic_conflict	flux_bounds_set_to_zero
R_DISABLED_5	thermodynamic_conflict	flux_bounds_set_to_zero
R_DISABLED_6	stoichiometric_redundancy	flux_bounds_set_to_zero
R_DISABLED_7	thermodynamic_conflict	flux_bounds_set_to_zero
R_DISABLED_8	currency_loop_resolution	flux_bounds_set_to_zero
R_DISABLED_9	stoichiometric_redundancy	flux_bounds_set_to_zero
R_DISABLED_10	duplicate_reverse_pair	flux_bounds_set_to_zero
R_DISABLED_11	duplicate_reverse_pair	flux_bounds_set_to_zero
R_DISABLED_12	thermodynamic_conflict	flux_bounds_set_to_zero
R_DISABLED_13	currency_loop_resolution	flux_bounds_set_to_zero
R_DISABLED_14	thermodynamic_conflict	flux_bounds_set_to_zero
R_DISABLED_15	duplicate_reverse_pair	flux_bounds_set_to_zero
R_DISABLED_16	currency_loop_resolution	flux_bounds_set_to_zero
R_DISABLED_17	stoichiometric_redundancy	flux_bounds_set_to_zero
R_DISABLED_18	currency_loop_resolution	flux_bounds_set_to_zero
R_DISABLED_19	stoichiometric_redundancy	flux_bounds_set_to_zero
R_DISABLED_20	thermodynamic_conflict	flux_bounds_set_to_zero
R_DISABLED_21	thermodynamic_conflict	flux_bounds_set_to_zero
R_DISABLED_22	thermodynamic_conflict	flux_bounds_set_to_zero
R_DISABLED_23	currency_loop_resolution	flux_bounds_set_to_zero
R_DISABLED_24	currency_loop_resolution	flux_bounds_set_to_zero
R_DISABLED_25	duplicate_reverse_pair	flux_bounds_set_to_zero
R_DISABLED_26	stoichiometric_redundancy	flux_bounds_set_to_zero
R_DISABLED_27	duplicate_reverse_pair	flux_bounds_set_to_zero
R_DISABLED_28	currency_loop_resolution	flux_bounds_set_to_zero
R_DISABLED_29	thermodynamic_conflict	flux_bounds_set_to_zero
R_DISABLED_30	stoichiometric_redundancy	flux_bounds_set_to_zero
R_DISABLED_31	currency_loop_resolution	flux_bounds_set_to_zero
R_DISABLED_32	duplicate_reverse_pair	flux_bounds_set_to_zero
R_DISABLED_33	duplicate_reverse_pair	flux_bounds_set_to_zero
R_DISABLED_34	duplicate_reverse_pair	flux_bounds_set_to_zero
R_DISABLED_35	stoichiometric_redundancy	flux_bounds_set_to_zero
R_DISABLED_36	stoichiometric_redundancy	flux_bounds_set_to_zero
R_DISABLED_37	currency_loop_resolution	flux_bounds_set_to_zero
R_DISABLED_38	currency_loop_resolution	flux_bounds_set_to_zero
R_DISABLED_39	currency_loop_resolution	flux_bounds_set_to_zero
R_DISABLED_40	thermodynamic_conflict	flux_bounds_set_to_zero
R_DISABLED_41	currency_loop_resolution	flux_bounds_set_to_zero
R_DISABLED_42	thermodynamic_conflict	flux_bounds_set_to_zero
R_DISABLED_43	thermodynamic_conflict	flux_bounds_set_to_zero
R_DISABLED_44	thermodynamic_conflict	flux_bounds_set_to_zero
R_DISABLED_45	currency_loop_resolution	flux_bounds_set_to_zero
R_DISABLED_46	currency_loop_resolution	flux_bounds_set_to_zero
R_DISABLED_47	currency_loop_resolution	flux_bounds_set_to_zero
R_DISABLED_48	thermodynamic_conflict	flux_bounds_set_to_zero
R_DISABLED_49	thermodynamic_conflict	flux_bounds_set_to_zero
R_DISABLED_50	thermodynamic_conflict	flux_bounds_set_to_zero
R_DISABLED_51	currency_loop_resolution	flux_bounds_set_to_zero
R_DISABLED_52	stoichiometric_redundancy	flux_bounds_set_to_zero
R_DISABLED_53	duplicate_reverse_pair	flux_bounds_set_to_zero
R_DISABLED_54	stoichiometric_redundancy	flux_bounds_set_to_zero
R_DISABLED_55	stoichiometric_redundancy	flux_bounds_set_to_zero
R_DISABLED_56	stoichiometric_redundancy	flux_bounds_set_to_zero
R_DISABLED_57	thermodynamic_conflict	flux_bounds_set_to_zero
R_DISABLED_58	thermodynamic_conflict	flux_bounds_set_to_zero
R_DISABLED_59	currency_loop_resolution	flux_bounds_set_to_zero
R_DISABLED_60	duplicate_reverse_pair	flux_bounds_set_to_zero
R_DISABLED_61	thermodynamic_conflict	flux_bounds_set_to_zero
R_DISABLED_62	duplicate_reverse_pair	flux_bounds_set_to_zero
R_DISABLED_63	duplicate_reverse_pair	flux_bounds_set_to_zero
R_DISABLED_64	thermodynamic_conflict	flux_bounds_set_to_zero
R_DISABLED_65	thermodynamic_conflict	flux_bounds_set_to_zero
R_DISABLED_66	duplicate_reverse_pair	flux_bounds_set_to_zero
R_DISABLED_67	stoichiometric_redundancy	flux_bounds_set_to_zero
R_DISABLED_68	duplicate_reverse_pair	flux_bounds_set_to_zero
R_DISABLED_69	duplicate_reverse_pair	flux_bounds_set_to_zero
R_DISABLED_70	duplicate_reverse_pair	flux_bounds_set_to_zero
R_DISABLED_71	currency_loop_resolution	flux_bounds_set_to_zero
R_DISABLED_72	stoichiometric_redundancy	flux_bounds_set_to_zero
R_DISABLED_73	duplicate_reverse_pair	flux_bounds_set_to_zero
R_DISABLED_74	duplicate_reverse_pair	flux_bounds_set_to_zero
R_DISABLED_75	thermodynamic_conflict	flux_bounds_set_to_zero
R_DISABLED_76	duplicate_reverse_pair	flux_bounds_set_to_zero
R_DISABLED_77	duplicate_reverse_pair	flux_bounds_set_to_zero
R_DISABLED_78	stoichiometric_redundancy	flux_bounds_set_to_zero
R_DISABLED_79	duplicate_reverse_pair	flux_bounds_set_to_zero
R_DISABLED_80	currency_loop_resolution	flux_bounds_set_to_zero
R_DISABLED_81	stoichiometric_redundancy	flux_bounds_set_to_zero
R_DISABLED_82	currency_loop_resolution	flux_bounds_set_to_zero
R_DISABLED_83	duplicate_reverse_pair	flux_bounds_set_to_zero
R_DISABLED_84	thermodynamic_conflict	flux_bounds_set_to_zero
R_DISABLED_85	duplicate_reverse_pair	flux_bounds_set_to_zero
R_DISABLED_86	stoichiometric_redundancy	flux_bounds_set_to_zero
R_DISABLED_87	thermodynamic_conflict	flux_bounds_set_to_zero
R_DISABLED_88	stoichiometric_redundancy	flux_bounds_set_to_zero
R_DISABLED_89	thermodynamic_conflict	flux_bounds_set_to_zero
R_DISABLED_90	currency_loop_resolution	flux_bounds_set_to_zero
R_DISABLED_91	duplicate_reverse_pair	flux_bounds_set_to_zero
R_DISABLED_92	stoichiometric_redundancy	flux_bounds_set_to_zero
R_DISABLED_93	stoichiometric_redundancy	flux_bounds_set_to_zero
R_DISABLED_94	currency_loop_resolution	flux_bounds_set_to_zero
R_DISABLED_95	duplicate_reverse_pair	flux_bounds_set_to_zero
R_DISABLED_96	thermodynamic_conflict	flux_bounds_set_to_zero
R_DISABLED_97	thermodynamic_conflict	flux_bounds_set_to_zero
R_DISABLED_98	stoichiometric_redundancy	flux_bounds_set_to_zero
R_DISABLED_99	thermodynamic_conflict	flux_bounds_set_to_zero
R_DISABLED_100	currency_loop_resolution	flux_bounds_set_to_zero
R_DISABLED_101	stoichiometric_redundancy	flux_bounds_set_to_zero
R_DISABLED_102	duplicate_reverse_pair	flux_bounds_set_to_zero
R_DISABLED_103	stoichiometric_redundancy	flux_bounds_set_to_zero
R_DISABLED_104	currency_loop_resolution	flux_bounds_set_to_zero
R_DISABLED_105	duplicate_reverse_pair	flux_bounds_set_to_zero
R_DISABLED_106	duplicate_reverse_pair	flux_bounds_set_to_zero
R_DISABLED_107	stoichiometric_redundancy	flux_bounds_set_to_zero
R_DISABLED_108	stoichiometric_redundancy	flux_bounds_set_to_zero
R_DISABLED_109	duplicate_reverse_pair	flux_bounds_set_to_zero
R_DISABLED_110	currency_loop_resolution	flux_bounds_set_to_zero
R_DISABLED_111	duplicate_reverse_pair	flux_bounds_set_to_zero
R_DISABLED_112	duplicate_reverse_pair	flux_bounds_set_to_zero
R_DISABLED_113	duplicate_reverse_pair	flux_bounds_set_to_zero
R_DISABLED_114	stoichiometric_redundancy	flux_bounds_set_to_zero
R_DISABLED_115	currency_loop_resolution	flux_bounds_set_to_zero
R_DISABLED_116	stoichiometric_redundancy	flux_bounds_set_to_zero
R_DISABLED_117	stoichiometric_redundancy	flux_bounds_set_to_zero
R_DISABLED_118	currency_loop_resolution	flux_bounds_set_to_zero
R_DISABLED_119	duplicate_reverse_pair	flux_bounds_set_to_zero
R_DISABLED_120	thermodynamic_conflict	flux_bounds_set_to_zero
R_DISABLED_121	currency_loop_resolution	flux_bounds_set_to_zero
R_DISABLED_122	currency_loop_resolution	flux_bounds_set_to_zero
R_DISABLED_123	duplicate_reverse_pair	flux_bounds_set_to_zero
R_DISABLED_124	duplicate_reverse_pair	flux_bounds_set_to_zero
R_DISABLED_125	currency_loop_resolution	flux_bounds_set_to_zero
R_DISABLED_126	duplicate_reverse_pair	flux_bounds_set_to_zero
R_DISABLED_127	stoichiometric_redundancy	flux_bounds_set_to_zero
R_DISABLED_128	thermodynamic_conflict	flux_bounds_set_to_zero
R_DISABLED_129	stoichiometric_redundancy	flux_bounds_set_to_zero
R_DISABLED_130	thermodynamic_conflict	flux_bounds_set_to_zero
R_DISABLED_131	thermodynamic_conflict	flux_bounds_set_to_zero
R_DISABLED_132	stoichiometric_redundancy	flux_bounds_set_to_zero
R_DISABLED_133	stoichiometric_redundancy	flux_bounds_set_to_zero
R_DISABLED_134	duplicate_reverse_pair	flux_bounds_set_to_zero
R_DISABLED_135	thermodynamic_conflict	flux_bounds_set_to_zero
R_DISABLED_136	duplicate_reverse_pair	flux_bounds_set_to_zero
R_DISABLED_137	currency_loop_resolution	flux_bounds_set_to_zero
R_DISABLED_138	currency_loop_resolution	flux_bounds_set_to_zero
R_DISABLED_139	duplicate_reverse_pair	flux_bounds_set_to_zero
R_DISABLED_140	stoichiometric_redundancy	flux_bounds_set_to_zero
R_DISABLED_141	stoichiometric_redundancy	flux_bounds_set_to_zero
R_DISABLED_142	stoichiometric_redundancy	flux_bounds_set_to_zero
R_DISABLED_143	stoichiometric_redundancy	flux_bounds_set_to_zero
R_DISABLED_144	currency_loop_resolution	flux_bounds_set_to_zero
R_DISABLED_145	thermodynamic_conflict	flux_bounds_set_to_zero
R_DISABLED_146	stoichiometric_redundancy	flux_bounds_set_to_zero
R_DISABLED_147	thermodynamic_conflict	flux_bounds_set_to_zero
R_DISABLED_148	currency_loop_resolution	flux_bounds_set_to_zero
R_DISABLED_149	currency_loop_resolution	flux_bounds_set_to_zero
R_DISABLED_150	stoichiometric_redundancy	flux_bounds_set_to_zero
R_DISABLED_151	thermodynamic_conflict	flux_bounds_set_to_zero
R_DISABLED_152	thermodynamic_conflict	flux_bounds_set_to_zero
R_DISABLED_153	thermodynamic_conflict	flux_bounds_set_to_zero
R_DISABLED_154	thermodynamic_conflict	flux_bounds_set_to_zero
R_DISABLED_155	thermodynamic_conflict	flux_bounds_set_to_zero
R_DISABLED_156	stoichiometric_redundancy	flux_bounds_set_to_zero
R_DISABLED_157	duplicate_reverse_pair	flux_bounds_set_to_zero
R_DISABLED_158	thermodynamic_conflict	flux_bounds_set_to_zero
R_DISABLED_159	duplicate_reverse_pair	flux_bounds_set_to_zero
R_DISABLED_160	currency_loop_resolution	flux_bounds_set_to_zero
R_DISABLED_161	stoichiometric_redundancy	flux_bounds_set_to_zero
R_DISABLED_162	thermodynamic_conflict	flux_bounds_set_to_zero
R_DISABLED_163	duplicate_reverse_pair	flux_bounds_set_to_zero
R_DISABLED_164	duplicate_reverse_pair	flux_bounds_set_to_zero
R_DISABLED_165	thermodynamic_conflict	flux_bounds_set_to_zero
R_DISABLED_166	duplicate_reverse_pair	flux_bounds_set_to_zero
R_DISABLED_167	duplicate_reverse_pair	flux_bounds_set_to_zero
R_DISABLED_168	currency_loop_resolution	flux_bounds_set_to_zero
R_DISABLED_169	currency_loop_resolution	flux_bounds_set_to_zero
R_DISABLED_170	currency_loop_resolution	flux_bounds_set_to_zero
R_DISABLED_171	stoichiometric_redundancy	flux_bounds_set_to_zero
R_DISABLED_172	currency_loop_resolution	flux_bounds_set_to_zero
R_DISABLED_173	thermodynamic_conflict	flux_bounds_set_to_zero
R_DISABLED_174	thermodynamic_conflict	flux_bounds_set_to_zero
R_DISABLED_175	stoichiometric_redundancy	flux_bounds_set_to_zero
R_DISABLED_176	duplicate_reverse_pair	flux_bounds_set_to_zero
R_DISABLED_177	currency_loop_resolution	flux_bounds_set_to_zero
R_DISABLED_178	currency_loop_resolution	flux_bounds_set_to_zero
R_DISABLED_179	thermodynamic_conflict	flux_bounds_set_to_zero
R_DISABLED_180	duplicate_reverse_pair	flux_bounds_set_to_zero
R_DISABLED_181	thermodynamic_conflict	flux_bounds_set_to_zero
R_DISABLED_182	thermodynamic_conflict	flux_bounds_set_to_zero
R_DISABLED_183	duplicate_reverse_pair	flux_bounds_set_to_zero
R_DISABLED_184	currency_loop_resolution	flux_bounds_set_to_zero
R_DISABLED_185	currency_loop_resolution	flux_bounds_set_to_zero
R_DISABLED_186	thermodynamic_conflict	flux_bounds_set_to_zero
R_DISABLED_187	stoichiometric_redundancy	flux_bounds_set_to_zero
R_DISABLED_188	thermodynamic_conflict	flux_bounds_set_to_zero
R_DISABLED_189	duplicate_reverse_pair	flux_bounds_set_to_zero
R_DISABLED_190	duplicate_reverse_pair	flux_bounds_set_to_zero
R_DISABLED_191	thermodynamic_conflict	flux_bounds_set_to_zero
R_DISABLED_192	duplicate_reverse_pair	flux_bounds_set_to_zero
R_DISABLED_193	stoichiometric_redundancy	flux_bounds_set_to_zero
R_DISABLED_194	stoichiometric_redundancy	flux_bounds_set_to_zero
R_DISABLED_195	stoichiometric_redundancy	flux_bounds_set_to_zero
R_DISABLED_196	currency_loop_resolution	flux_bounds_set_to_zero
R_DISABLED_197	thermodynamic_conflict	flux_bounds_set_to_zero
R_DISABLED_198	stoichiometric_redundancy	flux_bounds_set_to_zero
R_DISABLED_199	currency_loop_resolution	flux_bounds_set_to_zero
R_DISABLED_200	stoichiometric_redundancy	flux_bounds_set_to_zero
R_DISABLED_201	duplicate_reverse_pair	flux_bounds_set_to_zero
R_DISABLED_202	duplicate_reverse_pair	flux_bounds_set_to_zero
R_DISABLED_203	duplicate_reverse_pair	flux_bounds_set_to_zero
R_DISABLED_204	thermodynamic_conflict	flux_bounds_set_to_zero
R_DISABLED_205	stoichiometric_redundancy	flux_bounds_set_to_zero
R_DISABLED_206	currency_loop_resolution	flux_bounds_set_to_zero
R_DISABLED_207	currency_loop_resolution	flux_bounds_set_to_zero
R_DISABLED_208	duplicate_reverse_pair	flux_bounds_set_to_zero
R_DISABLED_209	duplicate_reverse_pair	flux_bounds_set_to_zero
R_DISABLED_210	duplicate_reverse_pair	flux_bounds_set_to_zero
R_DISABLED_211	thermodynamic_conflict	flux_bounds_set_to_zero
R_DISABLED_212	stoichiometric_redundancy	flux_bounds_set_to_zero
R_DISABLED_213	currency_loop_resolution	flux_bounds_set_to_zero
R_DISABLED_214	stoichiometric_redundancy	flux_bounds_set_to_zero
